# Supplementary material for: Shared Genetics and Causality Between Decaffeinated Coffee Consumption and Neuropsychiatric Diseases: A Large-Scale Genome-Wide Cross-Trait Analysis and Mendelian Randomization Analysis
Source: Front Psychiatry. 2022 Jul 11;13:910432. doi: 10.3389/fpsyt.2022.910432 (PMC9309364; doi:10.3389/fpsyt.2022.910432)
Supplement: Supplementary file 1 [file Data_Sheet_1.xlsx]

## Sheet: supplementary table 1
Supplementary Table 1 | Information on data sources
Tait	Consortium	Sample size	Original study
Coffee consumption	UKBB	329671	/
Insomnia	UKBB	386533	Genome-wide analysis of insomnia in 1,331,010 individuals identifies new risk loci and functional pathways
AD	PGC-ALZ、IGAP、ADSP、UKBB	455258	Genome-wide meta-analysis identifies new loci and functional pathways influencing Alzheimer’s disease risk
ALS	Project MinE	36052	Genome-wide association analyses identify new risk variants and the genetic architecture of amyotrophic lateral sclerosis
ADHD	PGC, iSPYCH	53293	Discovery of the first genome-wide significant risk loci for ADHD
AN	PGC	72517	Genome-wide association study identifies eight risk loci and implicates metabo-psychiatric origins for anorexia nervosa
BIP	PGC	51710	Genome-wide association study identifies 30 loci associated with bipolar disorder
AUDIT	UKBB	121604	Genome-Wide Association Study Meta-Analysis of the Alcohol Use Disorders Identification Test (AUDIT) in Two Population-Based Cohorts
SCZ	PGC	105318	Common schizophrenia alleles are enriched in mutation-intolerant genes and in regions under strong background selection
LCU	ICC,UKBB	162082	GWAS of lifetime cannabis use reveals new risk loci, genetic overlap with psychiatric traits, and a causal effect of schizophrenia liability
MDD	PGC	500199	Genome-wide meta-analysis of depression identifies 102 independent variants and highlights the importance of the prefrontal brain regions
Neuroticism	UKBB	380060	Item-level analyses reveal genetic heterogeneity in neuroticism
AD: Alzheimer's disease; ALS: Amyotrophic lateral sclerosis; ADHD: Attention deficit and hyperactivity disorder; BIP: bipolar disorder; AN: Anorexia nervosa; MDD: major depression disorder; LCU: lifetime cannabis use; SCZ: Schizophrenia; AUDIT_T: Alcohol use disorder identification test total score; AUDIT_C: alcohol consumption component of alcohol use disorder identification test item1-3 score; …

## Sheet: supplementary table 2
Supplementary Table 2 | Summary of the 75 genomic loci associated with coffee consumption and neuropsychiatric traits in cross-trait meta-analysis
Trait	Index SNP	N	CHR	POS	Kb	A1	A2	P1	P2	P_meta	Genes within clumping region
AUDIT_T	rs13107325	25	4	chr4:102702364..103387094	684.731	C	T	9.416e-17	2.94442e-13	4.12317e-23	[BANK1,SLC39A8]
AUDIT_C	rs13107325	24	4	chr4:102702364..103387094	684.731	C	T	9.416e-17	3.01717e-10	6.87351e-22	[BANK1,SLC39A8]
AUDIT_P	rs13107325	49	4	chr4:102702364..103387094	684.731	C	T	9.416e-17	7.87046e-14	2.53444e-24	[BANK1,SLC39A8]
	rs4371620	1	4	chr4:102708235..102708235	0.001	C	T	3.87e-07	0.00522156	4.58021e-08	[BANK1*]
LCU	rs11214470	1	11	chr11:112915628..112915628	0.001	A	G	1.693e-05	3.266e-05	3.14971e-08	[NCAM1]
	rs12511373	1	4	chr4:102666785..102666785	0.001	C	T	9.242e-07	0.002737	3.12381e-08	[BANK1*]
	rs13107325	24	4	chr4:103112470..103374760	262.291	C	T	9.416e-17	0.0001631	1.05176e-19	[SLC39A8]
	rs1368740	186	3	chr3:85403892..85792137	388.246	A	G	7.24e-05	1.338e-13	3.232e-13	[CADM2,MIR5688]
	rs9919557	8	11	chr11:112827715..112915157	87.443	T	C	0.001516	6.534e-11	1.36806e-10	[NCAM1]
MDD	rs10946917	65	6	chr6:27375611..27428991	53.381	C	T	0.0002424	2.608e-10	6.42068e-13	[ZNF184]
	rs1116690	2	4	chr4:143500223..143510148	9.926	A	G	0.002143	4.458e-07	1.49446e-08	[INPP4B]
	rs12438687	2	15	chr15:96955776..96957969	2.194	C	T	0.003856	1.992e-07	9.2011e-09	[MIR1469*]
	rs12631196	133	3	chr3:157845169..158171455	326.287	A	G	0.0009095	3.279e-08	4.85727e-10	[RSRC1]
	rs1263674	30	2	chr2:208018534..208080975	62.442	T	C	0.004478	1.868e-08	9.8582e-10	[KLF7,LOC101927865,MIR7845]
	rs12719532	2	5	chr5:103795692..103822938	27.247	A	G	0.008902	8.108e-08	1.02341e-08	[RAB9BP1*]
	rs12967855	37	18	chr18:35127427..35251030	123.604	A	G	0.004637	1.501e-10	1.46428e-11	[CELF4,MIR4318]
	rs12969553	3	18	chr18:52873317..53101904	228.588	C	T	0.008577	8.195e-10	1.16778e-10	[TCF4]
	rs13107325	11	4	chr4:103112470..103292422	179.953	C	T	9.416e-17	0.003878	1.88696e-16	[SLC39A8]
	rs13353100	6	13	chr13:53750354..53827237	76.884	G	T	0.008573	2.854e-07	2.64647e-08	[OLFM4*]
	rs150864553	2	3	chr3:88072100..88136305	64.206	C	T	1.987e-05	1.45e-05	7.12323e-09	[CGGBP1]
	rs166418	7	9	chr9:17023857..17029942	6.086	C	T	0.00742	9.857e-09	1.13696e-09	[CNTLN*]
	rs2194028	7	5	chr5:87775691..87865365	89.675	C	T	9.818e-06	6.008e-06	1.51684e-09	[LINC00461]
	rs2276882	5	4	chr4:3196029..3227592	31.564	T	A	0.00237	5.009e-07	1.1761e-08	[HTT]
	rs4649957	51	1	chr1:72847620..72951344	103.725	A	T	0.006079	7.074e-13	1.9568e-13	[NEGR1-IT1*]
	rs4937872	3	11	chr11:112827048..112912518	85.471	A	G	0.0005075	1.282e-06	7.55984e-09	[NCAM1]
	rs557042	214	6	chr6:27352750..27854760	502.011	C	T	0.0005419	3.402e-17	5.76451e-19	[HIST1H1B,HIST1H2AI,HIST1H2AJ,HIST1H2AK,HIST1H2AL,HIST1H2BL,HIST1H2BM,HIST1H2BN,HIST1H3H,HIST1H3I,HIST1H4J,HIST1H4K,HIST1H4L,LINC01012,LOC100131289,ZNF184,ZNF391]
	rs56285315	1	9	chr9:17421060..17421060	0.001	A	G	0.0001826	6.488e-06	1.7851e-08	[CNTLN]
	rs62401383	57	6	chr6:27318848..27769705	450.858	C	T	0.0002045	2.813e-11	9.90725e-14	[LINC01012,LOC100131289,ZNF184,ZNF204P,ZNF391]
	rs67777156	104	6	chr6:26354100..26824920	470.821	T	A	0.001723	4.758e-14	2.20303e-15	[ABT1,BTN1A1,BTN2A1,BTN2A2,BTN2A3P,BTN3A1,BTN3A2,BTN3A3,HCG11,HMGN4,LOC285819,ZNF322]
	rs6783233	37	3	chr3:117484931..117709493	224.563	C	T	0.003496	7.067e-10	4.70072e-11	[IGSF11*]
	rs67981811	182	6	chr6:27854963..28411941	556.979	C	G	0.002079	1.141e-18	1.71189e-19	[HIST1H2AM,HIST1H2BO,HIST1H3J,NKAPL,OR2B2,OR2B6,PGBD1,TOB2P1,ZKSCAN3,ZKSCAN4,ZKSCAN8,ZNF165,ZNF192P1,ZSCAN9,ZSCAN12,ZSCAN12P1,ZSCAN16,ZSCAN16-AS1,ZSCAN23,ZSCAN26,ZSCAN31]
	rs7147721	78	14	chr14:75123374..75377692	254.319	A	G	0.0002481	2.786e-09	1.11654e-11	[AREL1,DLST,FCF1,PROX2,RPS6KL1,YLPM1]
	rs72676198	65	1	chr1:67032354..67116043	83.69	C	A	0.005632	1.452e-07	9.27689e-09	[MIR3117,SGIP1]
	rs72839477	58	6	chr6:26828359..27727513	899.155	C	T	0.0024	1.166e-15	8.70702e-17	[GUSBP2,HIST1H2AG,HIST1H2AH,HIST1H2BJ,HIST1H2BK,HIST1H4I,LINC00240,LINC01012,LOC100270746,MIR3143,POM121L2,PRSS16,VN1R10P,ZNF184,ZNF204P,ZNF391]
	rs7428847	1	3	chr3:117529467..117529467	0.001	T	C	0.003771	1.091e-06	4.42222e-08	[IGSF11*]
	rs7525662	333	1	chr1:73284305..73722460	438.156	A	C	0.005575	5.319e-11	5.83343e-12	[LOC101927295*]
Neuroticism	rs1050847	31	16	chr16:87396755..87444253	47.499	C	T	0.001182	1.149e-08	3.7345e-10	[FBXO31,MAP1LC3B,ZCCHC14]
	rs10759931	2	9	chr9:120461621..120464147	2.527	G	A	0.005196	2.753e-07	3.94293e-08	[TLR4*]
	rs10968658	53	9	chr9:28572233..28728183	155.951	A	C	5.253e-06	5.882e-09	4.04457e-13	[LINGO2]
	rs11082011	75	18	chr18:35127427..35278126	150.7	C	T	0.00466	4.438e-21	7.15633e-21	[CELF4,MIR4318]
	rs12438687	1	15	chr15:96955776..96955776	0.001	C	T	0.003856	1.657e-07	1.76034e-08	[MIR1469*]
	rs12969553	6	18	chr18:52972210..53101904	129.695	C	T	0.008577	1.433e-10	1.6823e-10	[TCF4]
	rs13107325	11	4	chr4:102702364..103292422	590.059	C	T	9.416e-17	0.000651	2.039e-16	[BANK1,SLC39A8]
	rs148696809	2	6	chr6:28934352..29244219	309.868	T	C	0.001855	2.211e-07	9.19402e-09	[LOC100129636,OR2B3,OR2J2,OR2J3,OR2W1,ZNF311]
	rs1669025	1	7	chr7:137069055..137069055	0.001	A	G	0.006745	6.371e-08	1.51686e-08	[DGKI*]
	rs17671489	3	18	chr18:35241254..35361130	119.877	G	C	0.002867	5.798e-07	3.58538e-08	[MIR4318*]
	rs17692129	4	17	chr17:44793283..44848314	55.032	C	T	0.002594	5.385e-08	3.80094e-09	[NSF,WNT3]
	rs1892350	40	13	chr13:68021812..68121129	99.318	A	G	0.007341	6.999e-10	4.32042e-10	[PCDH9-AS4*]
	rs200477	16	6	chr6:27656090..27769705	113.616	G	A	5.882e-05	1.538e-06	1.17816e-09	[LINC01012,LOC100131289]
	rs2067919	12	5	chr5:87763468..87929869	166.402	T	C	1.244e-05	5.719e-08	9.2521e-12	[LINC00461]
	rs2186710	135	11	chr11:112809652..112912811	103.16	C	G	0.0005088	4.886e-12	1.84397e-13	[NCAM1]
	rs28732378	95	3	chr3:85403892..85784084	380.193	A	G	9.74e-06	1.693e-06	2.18567e-10	[CADM2,MIR5688]
	rs333453	20	1	chr1:174623770..174898715	274.946	T	A	0.009197	2.838e-09	1.99706e-09	[RABGAP1L]
	rs34728579	2	18	chr18:31515643..31610848	95.206	T	C	0.001355	9.445e-08	2.76777e-09	[NOL4]
	rs35641442	84	14	chr14:75070493..75384471	313.979	G	A	0.000403	1.101e-11	2.65311e-13	[AREL1,DLST,FCF1,LTBP2,PROX2,RPS6KL1,YLPM1]
	rs36092177	12	6	chr6:28349698..28411941	62.244	C	T	0.002092	1.267e-07	6.08226e-09	[ZSCAN12,ZSCAN23]
	rs3785235	6	16	chr16:7657673..7667392	9.72	A	G	0.007059	9.014e-12	1.29367e-11	[RBFOX1]
	rs3845980	3	3	chr3:157515627..157901346	385.72	T	C	0.002155	7.624e-08	4.37237e-09	[RSRC1,SHOX2]
	rs4679826	1	3	chr3:158066761..158066761	0.001	G	A	0.005128	8.636e-08	1.36021e-08	[RSRC1]
	rs483143	210	6	chr6:27357978..28345282	987.305	G	C	0.0004997	3.734e-09	4.77077e-11	[HIST1H1B,HIST1H2AI,HIST1H2AJ,HIST1H2AK,HIST1H2AL,HIST1H2AM,HIST1H2BL,HIST1H2BM,HIST1H2BN,HIST1H2BO,HIST1H3H,HIST1H3I,HIST1H3J,HIST1H4J,HIST1H4K,HIST1H4L,LINC01012,LOC100131289,NKAPL,OR2B2,OR2B6,PGBD1,TOB2P1,ZKSCAN3,ZKSCAN4,ZKSCAN8,ZNF165,ZNF184,ZNF192P1,ZNF391,ZSCAN9,ZSCAN12P1,ZSCAN16,ZSCAN16-AS1,ZSCAN26,ZSCAN31]
	rs57713596	25	6	chr6:26903585..27327000	423.416	C	T	0.001165	4.492e-08	1.20213e-09	[GUSBP2,HIST1H2AG,HIST1H2AH,HIST1H2BJ,HIST1H2BK,HIST1H4I,LINC00240,LOC100270746,MIR3143,POM121L2,PRSS16,VN1R10P,ZNF204P]
	rs71566335	28	6	chr6:100813469..100872703	59.235	A	G	0.001519	1.064e-07	3.83068e-09	[SIM1]
	rs7289932	5	22	chr22:41700361..41704872	4.512	A	G	0.008228	1.093e-08	4.67354e-09	[ZC3H7B]
	rs73352630	3	5	chr5:166061033..166065998	4.966	A	G	0.002834	9.474e-08	6.89185e-09	[CTB-7E3.1*]
	rs7772160	72	6	chr6:27318848..27736993	418.146	C	T	0.0007689	2.877e-08	4.87806e-10	[LINC01012,LOC100131289,ZNF184,ZNF204P,ZNF391]
	rs867328	3	11	chr11:112913691..112915628	1.938	T	A	3.328e-06	3.175e-05	1.89047e-09	[NCAM1]
	rs974711	1	4	chr4:90737327..90737327	0.001	G	A	0.00937	1.47e-08	7.69966e-09	[SNCA]
Insomnia	rs12969553	1	18	chr18:53101904..53101904	0.001	C	T	0.008577	5.854e-08	1.19384e-08	[TCF4]
	rs13107325	11	4	chr4:102702364..103198082	495.719	C	T	9.416e-17	0.007066	2.10907e-16	[BANK1,SLC39A8]
	rs2181389	66	13	chr13:53677723..53984714	306.992	A	G	0.004853	1.091e-10	2.72565e-11	[OLFM4*]
	rs55969935	3	11	chr11:66646365..66650531	4.167	C	T	1.324e-05	4.063e-05	1.20484e-08	[PC]
	rs60751869	1	2	chr2:66816983..66816983	0.001	G	T	0.0006187	2.957e-08	4.66986e-10	[LOC100507073]
	rs9576155	5	13	chr13:37527667..37620397	92.731	G	A	0.003443	9.264e-09	2.23371e-09	[ALG5,EXOSC8,SUPT20H]
*The nearest gene to these loci; A1, alternative allele; A2, reference allele; P1, decaffeniated coffee consumption P; P2, neuropsychiatric traits P; CHR, chromosome; POS, position of the clumping region on the chromosome; SNP , single nucleotide polymorphism; MDD: major depression disorder; LCU: lifetime cannabis use; SCZ: Schizophrenia; AUDIT_T: Alcohol use disorder identification test total sc…

## Sheet: supplementary table 3
Supplementary Table 3 | The bidirectional MR analysis of decaffeinated coffee consumption and neuropsychiatric traits
Exposure-Outcome	No. of SNP	IVW					Simple median			Weighted median			MR Egger
		β	P value	Q	P value		β	P value		β	P value		β	P value	Q	P value	Intercept	P value
DCC-AD	31	-0.0151891	0.319527	35.2754	0.232757		-0.0174595	0.436331		-0.0183161	0.37136		-0.0196753	0.579033	35.2507	0.196426	0.000237114	0.887544
DCC-ALS	31	0.140246	0.233496	36.6795	0.186666		0.108837	0.491699		0.0928166	0.544681		-0.0846277	0.772462	35.7891	0.17979	0.0107336	0.402596
DCC-ADHD	27	0.0592182	0.552949	33.2901	0.153846		0.122216	0.351953		0.119303	0.360919		-0.0839582	0.745505	32.8032	0.136062	0.00642009	0.547901
DCC-BIP	31	0.00532802	0.948705	26.9471	0.62605		-0.00914214	0.939403		-0.0430675	0.724802		-0.141702	0.479706	26.2779	0.610602	0.00713998	0.420019
DCC-AN	24	-0.000704565	0.994812	29.4245	0.166645		0.00909483	0.947009		-0.0228979	0.87374		0.13551	0.600138	28.9621	0.145945	-0.0066275	0.559462
DCC-AUDIT_T	27	0.0273348	0.00273201	35.3911	0.103449		0.0261122	0.0315331		0.0254668	0.0288269		0.0487815	0.0331049	33.7776	0.112748	-0.00107838	0.284905
DCC-AUDIT_C	28	0.014074	0.0567016	29.9853	0.314814		0.0119438	0.23154		0.0117046	0.255863		0.0257641	0.149563	29.3569	0.295104	-0.000600535	0.462342
DCC-AUDIT_P	26	0.0180544	0.0336434	37.6301	0.0502495		0.0114996	0.269195		0.0122534	0.240989		0.0166465	0.422916	37.621	0.0378973	7.21517e-05	0.939918
DCC-Insomnia	25	-0.0399337	0.303284	32.412	0.1171		0	1		-0.0139277	0.781488		-0.0415863	0.638434	32.4114	0.0918857	9.05628e-05	0.983241
DCC-LCU	28	0.24051	0.000763379	30.858	0.27701		0.256461	0.0141508		0.222912	0.0248867		0.17108	0.346006	30.6436	0.241809	0.00317693	0.673291
DCC-MDD	27	-0.106648	9.05814e-05	21.4738	0.717111		-0.0645802	0.114321		-0.0733613	0.058492		-0.0763461	0.227994	21.1751	0.682805	-0.00158209	0.589536
DCC-Neuroticism	23	-0.0408024	0.109376	59.7358	2.44516e-05		-0.0352182	0.157464		-0.0408187	0.106681		-0.00292136	0.959042	58.1448	2.42784e-05	-0.00217926	0.456858
DCC-SCZ	11	-0.00577531	0.952249	4.50365	0.92178		-0.036093	0.779638		-0.0408104	0.743542		-0.149228	0.670742	4.30959	0.88988	0.00552835	0.669954
AD-DCC	76	0.00211174	0.955891	92.9853	0.0779977		-0.00524383	0.932458		0.0158883	0.77239		-0.0131256	0.816247	92.8133	0.0686785	0.000563374	0.712215
ALS-DCC	21	-0.00495984	0.769	27.1834	0.130183		-0.0235011	0.277587		-0.0253194	0.241749		-0.017225	0.709486	27.0627	0.1032	0.00163534	0.77415
ADHD-DCC	86	-0.0122607	0.266545	100.358	0.122199		3.38529e-05	0.998236		0.000509933	0.971632		-0.0203754	0.579616	100.294	0.108488	0.000706746	0.816799
BIP-DCC	138	0.00815068	0.324274	149.295	0.223129		0.0149167	0.20671		0.00930982	0.4096		0.0212332	0.528674	149.119	0.208588	-0.00109923	0.688608
AN-DCC	77	-0.01466	0.203998	88.4953	0.154779		-0.0269355	0.102446		-0.0238749	0.125146		0.0252524	0.536701	87.2775	0.157157	-0.00341438	0.309606
AUDIT_T-DCC	62	0.602893	1.66927e-05	65.7592	0.315552		0.617971	0.00195381		0.574465	0.00522041		0.151625	0.719323	64.3662	0.326409	0.00360656	0.25903
AUDIT_C-DCC	51	0.589269	0.000509129	55.8092	0.265676		0.737056	0.00305405		0.609554	0.0135414		-0.155169	0.711885	51.8283	0.364118	0.00581314	0.058144
AUDIT_P-DCC	47	0.817584	0.00304804	105.863	1.28075e-06		0.73307	0.00929092		0.578406	0.0366646		0.95604	0.149827	105.733	8.5072e-07	-0.00110905	0.81551
Insomnia-DCC	109	-0.0990395	0.000151305	130.942	0.0658992		-0.0816942	0.031557		-0.103127	0.00373125		-0.0748764	0.411695	130.848	0.0584952	-0.000785981	0.7817
LCU-DCC	64	0.0194839	0.171168	59.7348	0.593428		0.0153179	0.505583		0.00759836	0.74299		-0.0410669	0.168752	54.2385	0.747887	0.00509441	0.0222745
MDD-DCC	212	-0.0767477	0.000602341	272.908	0.00261384		-0.0604715	0.0379126		-0.0668459	0.0251126		-0.0343094	0.703728	272.601	0.0023512	-0.00116883	0.627244
Neuroticism-DCC	294	-0.0876346	0.00842132	354.888	0.00769588		-0.0192438	0.675252		-0.0189545	0.68443		-0.223083	0.120994	353.747	0.00772781	0.00199553	0.332503
SCZ-DCC	323	0.0145593	0.0501977	393.112	0.00408663		0.0285931	0.00512704		0.0236463	0.0211465		-0.0551896	0.0922224	387.319	0.00653107	0.00421827	0.0291604
IVW: inverse-variance weighted; DCC: decaffeinated coffee consumption; AD: Alzheimer's disease; ALS: Amyotrophic lateral sclerosis; ADHD: Attention deficit and hyperactivity disorder; BIP: bipolar disorder; AN: Anorexia nervosa; MDD: major depression disorder; LCU: lifetime cannabis use; SCZ: Schizophrenia; AUDIT_T: Alcohol use disorder identification test total score; AUDIT_C: alcohol consumptio…

## Sheet: supplementary table 4
Supplementary Table 4 | Biological process of the shared gene set between decaffeinated coffee consumption and neuropsychiatric traits in Gene Ontology (GO) terms
Trait	Geneset	Description	Link	# genes	FDR	Overlap genes
Neuroticism	GO:0006334	nucleosome assembly	http://amigo.geneontology.org/amigo/term/GO:0006334	7	0.000262646	HIST1H1B;HIST1H2BL;HIST1H2BM;HIST1H2BN;HIST1H2BO;HIST1H2BJ;HIST1H2BK
	GO:0031497	chromatin assembly	http://amigo.geneontology.org/amigo/term/GO:0031497	7	0.000421193	HIST1H1B;HIST1H2BL;HIST1H2BM;HIST1H2BN;HIST1H2BO;HIST1H2BJ;HIST1H2BK
	GO:0065004	protein-DNA complex assembly	http://amigo.geneontology.org/amigo/term/GO:0065004	8	0.000421193	TCF4;HIST1H1B;HIST1H2BL;HIST1H2BM;HIST1H2BN;HIST1H2BO;HIST1H2BJ;HIST1H2BK
	GO:0034728	nucleosome organization	http://amigo.geneontology.org/amigo/term/GO:0034728	7	0.00044802	HIST1H1B;HIST1H2BL;HIST1H2BM;HIST1H2BN;HIST1H2BO;HIST1H2BJ;HIST1H2BK
	GO:0006333	chromatin assembly or disassembly	http://amigo.geneontology.org/amigo/term/GO:0006333	7	0.000591867	HIST1H1B;HIST1H2BL;HIST1H2BM;HIST1H2BN;HIST1H2BO;HIST1H2BJ;HIST1H2BK
	GO:0071824	protein-DNA complex subunit organization	http://amigo.geneontology.org/amigo/term/GO:0071824	8	0.000720421	TCF4;HIST1H1B;HIST1H2BL;HIST1H2BM;HIST1H2BN;HIST1H2BO;HIST1H2BJ;HIST1H2BK
	GO:0006323	DNA packaging	http://amigo.geneontology.org/amigo/term/GO:0006323	7	0.000822273	HIST1H1B;HIST1H2BL;HIST1H2BM;HIST1H2BN;HIST1H2BO;HIST1H2BJ;HIST1H2BK
	GO:0071103	DNA conformation change	http://amigo.geneontology.org/amigo/term/GO:0071103	7	0.00781162	HIST1H1B;HIST1H2BL;HIST1H2BM;HIST1H2BN;HIST1H2BO;HIST1H2BJ;HIST1H2BK
	GO:0006325	chromatin organization	http://amigo.geneontology.org/amigo/term/GO:0006325	11	0.00781162	HIST1H1B;HIST1H2AI;HIST1H2AJ;HIST1H2BL;HIST1H2BM;HIST1H2BN;HIST1H2BO;HIST1H2AH;HIST1H2BJ;HIST1H2BK;SNCA
MDD	GO:0006334	nucleosome assembly	http://amigo.geneontology.org/amigo/term/GO:0006334	7	0.000141761	HIST1H1B;HIST1H2BL;HIST1H2BM;HIST1H2BN;HIST1H2BO;HIST1H2BJ;HIST1H2BK
	GO:0031497	chromatin assembly	http://amigo.geneontology.org/amigo/term/GO:0031497	7	0.000210026	HIST1H1B;HIST1H2BL;HIST1H2BM;HIST1H2BN;HIST1H2BO;HIST1H2BJ;HIST1H2BK
	GO:0065004	protein-DNA complex assembly	http://amigo.geneontology.org/amigo/term/GO:0065004	8	0.000210026	TCF4;HIST1H1B;HIST1H2BL;HIST1H2BM;HIST1H2BN;HIST1H2BO;HIST1H2BJ;HIST1H2BK
	GO:0034728	nucleosome organization	http://amigo.geneontology.org/amigo/term/GO:0034728	7	0.0002436	HIST1H1B;HIST1H2BL;HIST1H2BM;HIST1H2BN;HIST1H2BO;HIST1H2BJ;HIST1H2BK
	GO:0006333	chromatin assembly or disassembly	http://amigo.geneontology.org/amigo/term/GO:0006333	7	0.000322558	HIST1H1B;HIST1H2BL;HIST1H2BM;HIST1H2BN;HIST1H2BO;HIST1H2BJ;HIST1H2BK
	GO:0071824	protein-DNA complex subunit organization	http://amigo.geneontology.org/amigo/term/GO:0071824	8	0.000362011	TCF4;HIST1H1B;HIST1H2BL;HIST1H2BM;HIST1H2BN;HIST1H2BO;HIST1H2BJ;HIST1H2BK
	GO:0006323	DNA packaging	http://amigo.geneontology.org/amigo/term/GO:0006323	7	0.000449633	HIST1H1B;HIST1H2BL;HIST1H2BM;HIST1H2BN;HIST1H2BO;HIST1H2BJ;HIST1H2BK
	GO:0050852	T cell receptor signaling pathway	http://amigo.geneontology.org/amigo/term/GO:0050852	6	0.00252581	BTN1A1;BTN2A1;BTN2A2;BTN3A1;BTN3A2;BTN3A3
	GO:0071103	DNA conformation change	http://amigo.geneontology.org/amigo/term/GO:0071103	7	0.00388054	HIST1H1B;HIST1H2BL;HIST1H2BM;HIST1H2BN;HIST1H2BO;HIST1H2BJ;HIST1H2BK
	GO:0050851	antigen receptor-mediated signaling pathway	http://amigo.geneontology.org/amigo/term/GO:0050851	6	0.0086487	BTN1A1;BTN2A1;BTN2A2;BTN3A1;BTN3A2;BTN3A3

## Sheet: supplementary table 5
Supplementary Table 5 | Pathway analysis of the shared gene set between decafeinated coffee consumption and neuropsychiatric traits in Reactome pathways
Traits	Geneset	Description	Link	# genes	FDR	Overlap genes
Neuroticism	R-HSA-3247509	Chromatin modifying enzymes	http://reactome.org/PathwayBrowser/#/R-HSA-3247509	20	<1E-10	HIST1H2AI;HIST1H2AJ;HIST1H2AK;HIST1H2AL;HIST1H2AM;HIST1H2BL;HIST1H2BM;HIST1H2BN;HIST1H2BO;HIST1H3H;HIST1H3I;HIST1H3J;HIST1H4J;HIST1H4K;HIST1H4L;HIST1H2AG;HIST1H2AH;HIST1H2BJ;HIST1H2BK;HIST1H4I
	R-HSA-4839726	Chromatin organization	http://reactome.org/PathwayBrowser/#/R-HSA-4839726	20	<1E-10	HIST1H2AI;HIST1H2AJ;HIST1H2AK;HIST1H2AL;HIST1H2AM;HIST1H2BL;HIST1H2BM;HIST1H2BN;HIST1H2BO;HIST1H3H;HIST1H3I;HIST1H3J;HIST1H4J;HIST1H4K;HIST1H4L;HIST1H2AG;HIST1H2AH;HIST1H2BJ;HIST1H2BK;HIST1H4I
	R-HSA-3214847	HATs acetylate histones	http://reactome.org/PathwayBrowser/#/R-HSA-3214847	20	<1E-10	HIST1H2AI;HIST1H2AJ;HIST1H2AK;HIST1H2AL;HIST1H2AM;HIST1H2BL;HIST1H2BM;HIST1H2BN;HIST1H2BO;HIST1H3H;HIST1H3I;HIST1H3J;HIST1H4J;HIST1H4K;HIST1H4L;HIST1H2AG;HIST1H2AH;HIST1H2BJ;HIST1H2BK;HIST1H4I
	R-HSA-1500620	Meiosis	http://reactome.org/PathwayBrowser/#/R-HSA-1500620	14	<1E-10	HIST1H2AJ;HIST1H2BL;HIST1H2BM;HIST1H2BN;HIST1H2BO;HIST1H3H;HIST1H3I;HIST1H3J;HIST1H4J;HIST1H4K;HIST1H4L;HIST1H2BJ;HIST1H2BK;HIST1H4I
	R-HSA-73864	RNA Polymerase I Transcription	http://reactome.org/PathwayBrowser/#/R-HSA-73864	14	<1E-10	HIST1H2AJ;HIST1H2BL;HIST1H2BM;HIST1H2BN;HIST1H2BO;HIST1H3H;HIST1H3I;HIST1H3J;HIST1H4J;HIST1H4K;HIST1H4L;HIST1H2BJ;HIST1H2BK;HIST1H4I
	R-HSA-2559582	Senescence-Associated Secretory Phenotype (SASP)	http://reactome.org/PathwayBrowser/#/R-HSA-2559582	14	<1E-10	HIST1H2AJ;HIST1H2BL;HIST1H2BM;HIST1H2BN;HIST1H2BO;HIST1H3H;HIST1H3I;HIST1H3J;HIST1H4J;HIST1H4K;HIST1H4L;HIST1H2BJ;HIST1H2BK;HIST1H4I
	R-HSA-1912422	Pre-NOTCH Expression and Processing	http://reactome.org/PathwayBrowser/#/R-HSA-1912422	14	<1E-10	HIST1H2AJ;HIST1H2BL;HIST1H2BM;HIST1H2BN;HIST1H2BO;HIST1H3H;HIST1H3I;HIST1H3J;HIST1H4J;HIST1H4K;HIST1H4L;HIST1H2BJ;HIST1H2BK;HIST1H4I
	R-HSA-5250941	Negative epigenetic regulation of rRNA expression	http://reactome.org/PathwayBrowser/#/R-HSA-5250941	14	<1E-10	HIST1H2AJ;HIST1H2BL;HIST1H2BM;HIST1H2BN;HIST1H2BO;HIST1H3H;HIST1H3I;HIST1H3J;HIST1H4J;HIST1H4K;HIST1H4L;HIST1H2BJ;HIST1H2BK;HIST1H4I
	R-HSA-73854	RNA Polymerase I Promoter Clearance	http://reactome.org/PathwayBrowser/#/R-HSA-73854	14	<1E-10	HIST1H2AJ;HIST1H2BL;HIST1H2BM;HIST1H2BN;HIST1H2BO;HIST1H3H;HIST1H3I;HIST1H3J;HIST1H4J;HIST1H4K;HIST1H4L;HIST1H2BJ;HIST1H2BK;HIST1H4I
	R-HSA-977225	Amyloid fiber formation	http://reactome.org/PathwayBrowser/#/R-HSA-977225	15	<1E-10	HIST1H2AJ;HIST1H2BL;HIST1H2BM;HIST1H2BN;HIST1H2BO;HIST1H3H;HIST1H3I;HIST1H3J;HIST1H4J;HIST1H4K;HIST1H4L;HIST1H2BJ;HIST1H2BK;HIST1H4I;SNCA
	R-HSA-427413	NoRC negatively regulates rRNA expression	http://reactome.org/PathwayBrowser/#/R-HSA-427413	14	<1E-10	HIST1H2AJ;HIST1H2BL;HIST1H2BM;HIST1H2BN;HIST1H2BO;HIST1H3H;HIST1H3I;HIST1H3J;HIST1H4J;HIST1H4K;HIST1H4L;HIST1H2BJ;HIST1H2BK;HIST1H4I
	R-HSA-5250913	Positive epigenetic regulation of rRNA expression	http://reactome.org/PathwayBrowser/#/R-HSA-5250913	14	<1E-10	HIST1H2AJ;HIST1H2BL;HIST1H2BM;HIST1H2BN;HIST1H2BO;HIST1H3H;HIST1H3I;HIST1H3J;HIST1H4J;HIST1H4K;HIST1H4L;HIST1H2BJ;HIST1H2BK;HIST1H4I
	R-HSA-5578749	Transcriptional regulation by small RNAs	http://reactome.org/PathwayBrowser/#/R-HSA-5578749	14	<1E-10	HIST1H2AJ;HIST1H2BL;HIST1H2BM;HIST1H2BN;HIST1H2BO;HIST1H3H;HIST1H3I;HIST1H3J;HIST1H4J;HIST1H4K;HIST1H4L;HIST1H2BJ;HIST1H2BK;HIST1H4I
	R-HSA-8936459	RUNX1 regulates genes involved in megakaryocyte differentiation and platelet function	http://reactome.org/PathwayBrowser/#/R-HSA-8936459	14	<1E-10	HIST1H2AJ;HIST1H2BL;HIST1H2BM;HIST1H2BN;HIST1H2BO;HIST1H3H;HIST1H3I;HIST1H3J;HIST1H4J;HIST1H4K;HIST1H4L;HIST1H2BJ;HIST1H2BK;HIST1H4I
	R-HSA-5625740	RHO GTPases activate PKNs	http://reactome.org/PathwayBrowser/#/R-HSA-5625740	14	<1E-10	HIST1H2AJ;HIST1H2BL;HIST1H2BM;HIST1H2BN;HIST1H2BO;HIST1H3H;HIST1H3I;HIST1H3J;HIST1H4J;HIST1H4K;HIST1H4L;HIST1H2BJ;HIST1H2BK;HIST1H4I
	R-HSA-3214815	HDACs deacetylate histones	http://reactome.org/PathwayBrowser/#/R-HSA-3214815	20	<1E-10	HIST1H2AI;HIST1H2AJ;HIST1H2AK;HIST1H2AL;HIST1H2AM;HIST1H2BL;HIST1H2BM;HIST1H2BN;HIST1H2BO;HIST1H3H;HIST1H3I;HIST1H3J;HIST1H4J;HIST1H4K;HIST1H4L;HIST1H2AG;HIST1H2AH;HIST1H2BJ;HIST1H2BK;HIST1H4I
	R-HSA-1912408	Pre-NOTCH Transcription and Translation	http://reactome.org/PathwayBrowser/#/R-HSA-1912408	14	<1E-10	HIST1H2AJ;HIST1H2BL;HIST1H2BM;HIST1H2BN;HIST1H2BO;HIST1H3H;HIST1H3I;HIST1H3J;HIST1H4J;HIST1H4K;HIST1H4L;HIST1H2BJ;HIST1H2BK;HIST1H4I
	R-HSA-201722	Formation of the beta-catenin:TCF transactivating complex	http://reactome.org/PathwayBrowser/#/R-HSA-201722	14	<1E-10	HIST1H2AJ;HIST1H2BL;HIST1H2BM;HIST1H2BN;HIST1H2BO;HIST1H3H;HIST1H3I;HIST1H3J;HIST1H4J;HIST1H4K;HIST1H4L;HIST1H2BJ;HIST1H2BK;HIST1H4I
	R-HSA-5250924	B-WICH complex positively regulates rRNA expression	http://reactome.org/PathwayBrowser/#/R-HSA-5250924	14	<1E-10	HIST1H2AJ;HIST1H2BL;HIST1H2BM;HIST1H2BN;HIST1H2BO;HIST1H3H;HIST1H3I;HIST1H3J;HIST1H4J;HIST1H4K;HIST1H4L;HIST1H2BJ;HIST1H2BK;HIST1H4I
	R-HSA-73777	RNA Polymerase I Chain Elongation	http://reactome.org/PathwayBrowser/#/R-HSA-73777	14	<1E-10	HIST1H2AJ;HIST1H2BL;HIST1H2BM;HIST1H2BN;HIST1H2BO;HIST1H3H;HIST1H3I;HIST1H3J;HIST1H4J;HIST1H4K;HIST1H4L;HIST1H2BJ;HIST1H2BK;HIST1H4I
	R-HSA-912446	Meiotic recombination	http://reactome.org/PathwayBrowser/#/R-HSA-912446	14	<1E-10	HIST1H2AJ;HIST1H2BL;HIST1H2BM;HIST1H2BN;HIST1H2BO;HIST1H3H;HIST1H3I;HIST1H3J;HIST1H4J;HIST1H4K;HIST1H4L;HIST1H2BJ;HIST1H2BK;HIST1H4I
	R-HSA-3214858	RMTs methylate histone arginines	http://reactome.org/PathwayBrowser/#/R-HSA-3214858	14	<1E-10	HIST1H2AI;HIST1H2AJ;HIST1H2AK;HIST1H2AL;HIST1H2AM;HIST1H3H;HIST1H3I;HIST1H3J;HIST1H4J;HIST1H4K;HIST1H4L;HIST1H2AG;HIST1H2AH;HIST1H4I
	R-HSA-427389	ERCC6 (CSB) and EHMT2 (G9a) positively regulate rRNA expression	http://reactome.org/PathwayBrowser/#/R-HSA-427389	14	<1E-10	HIST1H2AJ;HIST1H2BL;HIST1H2BM;HIST1H2BN;HIST1H2BO;HIST1H3H;HIST1H3I;HIST1H3J;HIST1H4J;HIST1H4K;HIST1H4L;HIST1H2BJ;HIST1H2BK;HIST1H4I
	R-HSA-2299718	Condensation of Prophase Chromosomes	http://reactome.org/PathwayBrowser/#/R-HSA-2299718	14	<1E-10	HIST1H2AJ;HIST1H2BL;HIST1H2BM;HIST1H2BN;HIST1H2BO;HIST1H3H;HIST1H3I;HIST1H3J;HIST1H4J;HIST1H4K;HIST1H4L;HIST1H2BJ;HIST1H2BK;HIST1H4I
	R-HSA-212300	PRC2 methylates histones and DNA	http://reactome.org/PathwayBrowser/#/R-HSA-212300	14	<1E-10	HIST1H2AJ;HIST1H2BL;HIST1H2BM;HIST1H2BN;HIST1H2BO;HIST1H3H;HIST1H3I;HIST1H3J;HIST1H4J;HIST1H4K;HIST1H4L;HIST1H2BJ;HIST1H2BK;HIST1H4I
	R-HSA-427359	SIRT1 negatively regulates rRNA expression	http://reactome.org/PathwayBrowser/#/R-HSA-427359	14	<1E-10	HIST1H2AJ;HIST1H2BL;HIST1H2BM;HIST1H2BN;HIST1H2BO;HIST1H3H;HIST1H3I;HIST1H3J;HIST1H4J;HIST1H4K;HIST1H4L;HIST1H2BJ;HIST1H2BK;HIST1H4I
	R-HSA-5625886	Activated PKN1 stimulates transcription of AR (androgen receptor) regulated genes KLK2 and KLK3	http://reactome.org/PathwayBrowser/#/R-HSA-5625886	14	<1E-10	HIST1H2AJ;HIST1H2BL;HIST1H2BM;HIST1H2BN;HIST1H2BO;HIST1H3H;HIST1H3I;HIST1H3J;HIST1H4J;HIST1H4K;HIST1H4L;HIST1H2BJ;HIST1H2BK;HIST1H4I
	R-HSA-5334118	DNA methylation	http://reactome.org/PathwayBrowser/#/R-HSA-5334118	14	<1E-10	HIST1H2AJ;HIST1H2BL;HIST1H2BM;HIST1H2BN;HIST1H2BO;HIST1H3H;HIST1H3I;HIST1H3J;HIST1H4J;HIST1H4K;HIST1H4L;HIST1H2BJ;HIST1H2BK;HIST1H4I
	R-HSA-73728	RNA Polymerase I Promoter Opening	http://reactome.org/PathwayBrowser/#/R-HSA-73728	14	<1E-10	HIST1H2AJ;HIST1H2BL;HIST1H2BM;HIST1H2BN;HIST1H2BO;HIST1H3H;HIST1H3I;HIST1H3J;HIST1H4J;HIST1H4K;HIST1H4L;HIST1H2BJ;HIST1H2BK;HIST1H4I
	R-HSA-2559580	Oxidative Stress Induced Senescence	http://reactome.org/PathwayBrowser/#/R-HSA-2559580	14	<1E-10	HIST1H2AJ;HIST1H2BL;HIST1H2BM;HIST1H2BN;HIST1H2BO;HIST1H3H;HIST1H3I;HIST1H3J;HIST1H4J;HIST1H4K;HIST1H4L;HIST1H2BJ;HIST1H2BK;HIST1H4I
	R-HSA-5617472	Activation of anterior HOX genes in hindbrain development during early embryogenesis	http://reactome.org/PathwayBrowser/#/R-HSA-5617472	14	<1E-10	HIST1H2AJ;HIST1H2BL;HIST1H2BM;HIST1H2BN;HIST1H2BO;HIST1H3H;HIST1H3I;HIST1H3J;HIST1H4J;HIST1H4K;HIST1H4L;HIST1H2BJ;HIST1H2BK;HIST1H4I
	R-HSA-5619507	Activation of HOX genes during differentiation	http://reactome.org/PathwayBrowser/#/R-HSA-5619507	14	<1E-10	HIST1H2AJ;HIST1H2BL;HIST1H2BM;HIST1H2BN;HIST1H2BO;HIST1H3H;HIST1H3I;HIST1H3J;HIST1H4J;HIST1H4K;HIST1H4L;HIST1H2BJ;HIST1H2BK;HIST1H4I
	R-HSA-8939236	RUNX1 regulates transcription of genes involved in differentiation of HSCs	http://reactome.org/PathwayBrowser/#/R-HSA-8939236	14	<1E-10	HIST1H2AJ;HIST1H2BL;HIST1H2BM;HIST1H2BN;HIST1H2BO;HIST1H3H;HIST1H3I;HIST1H3J;HIST1H4J;HIST1H4K;HIST1H4L;HIST1H2BJ;HIST1H2BK;HIST1H4I
	R-HSA-171306	Packaging Of Telomere Ends	http://reactome.org/PathwayBrowser/#/R-HSA-171306	11	<1E-10	HIST1H2AJ;HIST1H2BL;HIST1H2BM;HIST1H2BN;HIST1H2BO;HIST1H4J;HIST1H4K;HIST1H4L;HIST1H2BJ;HIST1H2BK;HIST1H4I
	R-HSA-211000	Gene Silencing by RNA	http://reactome.org/PathwayBrowser/#/R-HSA-211000	14	<1E-10	HIST1H2AJ;HIST1H2BL;HIST1H2BM;HIST1H2BN;HIST1H2BO;HIST1H3H;HIST1H3I;HIST1H3J;HIST1H4J;HIST1H4K;HIST1H4L;HIST1H2BJ;HIST1H2BK;HIST1H4I
	R-HSA-68875	Mitotic Prophase	http://reactome.org/PathwayBrowser/#/R-HSA-68875	14	<1E-10	HIST1H2AJ;HIST1H2BL;HIST1H2BM;HIST1H2BN;HIST1H2BO;HIST1H3H;HIST1H3I;HIST1H3J;HIST1H4J;HIST1H4K;HIST1H4L;HIST1H2BJ;HIST1H2BK;HIST1H4I
	R-HSA-2559586	DNA Damage/Telomere Stress Induced Senescence	http://reactome.org/PathwayBrowser/#/R-HSA-2559586	12	<1E-10	HIST1H1B;HIST1H2AJ;HIST1H2BL;HIST1H2BM;HIST1H2BN;HIST1H2BO;HIST1H4J;HIST1H4K;HIST1H4L;HIST1H2BJ;HIST1H2BK;HIST1H4I
	R-HSA-1474165	Reproduction	http://reactome.org/PathwayBrowser/#/R-HSA-1474165	14	<1E-10	HIST1H2AJ;HIST1H2BL;HIST1H2BM;HIST1H2BN;HIST1H2BO;HIST1H3H;HIST1H3I;HIST1H3J;HIST1H4J;HIST1H4K;HIST1H4L;HIST1H2BJ;HIST1H2BK;HIST1H4I
	R-HSA-212165	Epigenetic regulation of gene expression	http://reactome.org/PathwayBrowser/#/R-HSA-212165	14	<1E-10	HIST1H2AJ;HIST1H2BL;HIST1H2BM;HIST1H2BN;HIST1H2BO;HIST1H3H;HIST1H3I;HIST1H3J;HIST1H4J;HIST1H4K;HIST1H4L;HIST1H2BJ;HIST1H2BK;HIST1H4I
	R-HSA-9018519	Estrogen-dependent gene expression	http://reactome.org/PathwayBrowser/#/R-HSA-9018519	14	<1E-10	HIST1H2AJ;HIST1H2BL;HIST1H2BM;HIST1H2BN;HIST1H2BO;HIST1H3H;HIST1H3I;HIST1H3J;HIST1H4J;HIST1H4K;HIST1H4L;HIST1H2BJ;HIST1H2BK;HIST1H4I
	R-HSA-2559583	Cellular Senescence	http://reactome.org/PathwayBrowser/#/R-HSA-2559583	15	<1E-10	HIST1H1B;HIST1H2AJ;HIST1H2BL;HIST1H2BM;HIST1H2BN;HIST1H2BO;HIST1H3H;HIST1H3I;HIST1H3J;HIST1H4J;HIST1H4K;HIST1H4L;HIST1H2BJ;HIST1H2BK;HIST1H4I
	R-HSA-8939211	ESR-mediated signaling	http://reactome.org/PathwayBrowser/#/R-HSA-8939211	14	<1E-10	HIST1H2AJ;HIST1H2BL;HIST1H2BM;HIST1H2BN;HIST1H2BO;HIST1H3H;HIST1H3I;HIST1H3J;HIST1H4J;HIST1H4K;HIST1H4L;HIST1H2BJ;HIST1H2BK;HIST1H4I
	R-HSA-606279	Deposition of new CENPA-containing nucleosomes at the centromere	http://reactome.org/PathwayBrowser/#/R-HSA-606279	11	<1E-10	HIST1H2AJ;HIST1H2BL;HIST1H2BM;HIST1H2BN;HIST1H2BO;HIST1H4J;HIST1H4K;HIST1H4L;HIST1H2BJ;HIST1H2BK;HIST1H4I
	R-HSA-774815	Nucleosome assembly	http://reactome.org/PathwayBrowser/#/R-HSA-774815	11	<1E-10	HIST1H2AJ;HIST1H2BL;HIST1H2BM;HIST1H2BN;HIST1H2BO;HIST1H4J;HIST1H4K;HIST1H4L;HIST1H2BJ;HIST1H2BK;HIST1H4I
	R-HSA-1221632	Meiotic synapsis	http://reactome.org/PathwayBrowser/#/R-HSA-1221632	11	<1E-10	HIST1H2AJ;HIST1H2BL;HIST1H2BM;HIST1H2BN;HIST1H2BO;HIST1H4J;HIST1H4K;HIST1H4L;HIST1H2BJ;HIST1H2BK;HIST1H4I
	R-HSA-201681	TCF dependent signaling in response to WNT	http://reactome.org/PathwayBrowser/#/R-HSA-201681	15	<1E-10	WNT3;HIST1H2AJ;HIST1H2BL;HIST1H2BM;HIST1H2BN;HIST1H2BO;HIST1H3H;HIST1H3I;HIST1H3J;HIST1H4J;HIST1H4K;HIST1H4L;HIST1H2BJ;HIST1H2BK;HIST1H4I
	R-HSA-157579	Telomere Maintenance	http://reactome.org/PathwayBrowser/#/R-HSA-157579	11	<1E-10	HIST1H2AJ;HIST1H2BL;HIST1H2BM;HIST1H2BN;HIST1H2BO;HIST1H4J;HIST1H4K;HIST1H4L;HIST1H2BJ;HIST1H2BK;HIST1H4I
	R-HSA-9006931	Signaling by Nuclear Receptors	http://reactome.org/PathwayBrowser/#/R-HSA-9006931	14	<1E-10	HIST1H2AJ;HIST1H2BL;HIST1H2BM;HIST1H2BN;HIST1H2BO;HIST1H3H;HIST1H3I;HIST1H3J;HIST1H4J;HIST1H4K;HIST1H4L;HIST1H2BJ;HIST1H2BK;HIST1H4I
	R-HSA-5693571	Nonhomologous End-Joining (NHEJ)	http://reactome.org/PathwayBrowser/#/R-HSA-5693571	10	<1E-10	HIST1H2BL;HIST1H2BM;HIST1H2BN;HIST1H2BO;HIST1H4J;HIST1H4K;HIST1H4L;HIST1H2BJ;HIST1H2BK;HIST1H4I
	R-HSA-5693565	Recruitment and ATM-mediated phosphorylation of repair and signaling proteins at DNA double strand breaks	http://reactome.org/PathwayBrowser/#/R-HSA-5693565	10	<1E-10	HIST1H2BL;HIST1H2BM;HIST1H2BN;HIST1H2BO;HIST1H4J;HIST1H4K;HIST1H4L;HIST1H2BJ;HIST1H2BK;HIST1H4I
	R-HSA-157118	Signaling by NOTCH	http://reactome.org/PathwayBrowser/#/R-HSA-157118	14	<1E-10	HIST1H2AJ;HIST1H2BL;HIST1H2BM;HIST1H2BN;HIST1H2BO;HIST1H3H;HIST1H3I;HIST1H3J;HIST1H4J;HIST1H4K;HIST1H4L;HIST1H2BJ;HIST1H2BK;HIST1H4I
	R-HSA-5693606	DNA Double Strand Break Response	http://reactome.org/PathwayBrowser/#/R-HSA-5693606	10	<1E-10	HIST1H2BL;HIST1H2BM;HIST1H2BN;HIST1H2BO;HIST1H4J;HIST1H4K;HIST1H4L;HIST1H2BJ;HIST1H2BK;HIST1H4I
	R-HSA-8878171	Transcriptional regulation by RUNX1	http://reactome.org/PathwayBrowser/#/R-HSA-8878171	14	<1E-10	HIST1H2AJ;HIST1H2BL;HIST1H2BM;HIST1H2BN;HIST1H2BO;HIST1H3H;HIST1H3I;HIST1H3J;HIST1H4J;HIST1H4K;HIST1H4L;HIST1H2BJ;HIST1H2BK;HIST1H4I
	R-HSA-73886	Chromosome Maintenance	http://reactome.org/PathwayBrowser/#/R-HSA-73886	11	<1E-10	HIST1H2AJ;HIST1H2BL;HIST1H2BM;HIST1H2BN;HIST1H2BO;HIST1H4J;HIST1H4K;HIST1H4L;HIST1H2BJ;HIST1H2BK;HIST1H4I
	R-HSA-195721	Signaling by WNT	http://reactome.org/PathwayBrowser/#/R-HSA-195721	15	2.14182e-10	WNT3;HIST1H2AJ;HIST1H2BL;HIST1H2BM;HIST1H2BN;HIST1H2BO;HIST1H3H;HIST1H3I;HIST1H3J;HIST1H4J;HIST1H4K;HIST1H4L;HIST1H2BJ;HIST1H2BK;HIST1H4I
	R-HSA-5689880	Ub-specific processing proteases	http://reactome.org/PathwayBrowser/#/R-HSA-5689880	13	2.63634e-10	HIST1H2AI;HIST1H2AJ;HIST1H2AK;HIST1H2AL;HIST1H2AM;HIST1H2BL;HIST1H2BM;HIST1H2BN;HIST1H2BO;HIST1H2AG;HIST1H2AH;HIST1H2BJ;HIST1H2BK
	R-HSA-69473	G2/M DNA damage checkpoint	http://reactome.org/PathwayBrowser/#/R-HSA-69473	10	2.9599e-10	HIST1H2BL;HIST1H2BM;HIST1H2BN;HIST1H2BO;HIST1H4J;HIST1H4K;HIST1H4L;HIST1H2BJ;HIST1H2BK;HIST1H4I
	R-HSA-5693607	Processing of DNA double-strand break ends	http://reactome.org/PathwayBrowser/#/R-HSA-5693607	10	3.99305e-10	HIST1H2BL;HIST1H2BM;HIST1H2BN;HIST1H2BO;HIST1H4J;HIST1H4K;HIST1H4L;HIST1H2BJ;HIST1H2BK;HIST1H4I
	R-HSA-195258	RHO GTPase Effectors	http://reactome.org/PathwayBrowser/#/R-HSA-195258	14	1.65391e-09	HIST1H2AJ;HIST1H2BL;HIST1H2BM;HIST1H2BN;HIST1H2BO;HIST1H3H;HIST1H3I;HIST1H3J;HIST1H4J;HIST1H4K;HIST1H4L;HIST1H2BJ;HIST1H2BK;HIST1H4I
	R-HSA-5689901	Metalloprotease DUBs	http://reactome.org/PathwayBrowser/#/R-HSA-5689901	7	6.73398e-09	HIST1H2AI;HIST1H2AJ;HIST1H2AK;HIST1H2AL;HIST1H2AM;HIST1H2AG;HIST1H2AH
	R-HSA-8953897	Cellular responses to external stimuli	http://reactome.org/PathwayBrowser/#/R-HSA-8953897	16	6.97938e-09	MAP1LC3B;HIST1H1B;HIST1H2AJ;HIST1H2BL;HIST1H2BM;HIST1H2BN;HIST1H2BO;HIST1H3H;HIST1H3I;HIST1H3J;HIST1H4J;HIST1H4K;HIST1H4L;HIST1H2BJ;HIST1H2BK;HIST1H4I
	R-HSA-2262752	Cellular responses to stress	http://reactome.org/PathwayBrowser/#/R-HSA-2262752	15	7.11016e-09	HIST1H1B;HIST1H2AJ;HIST1H2BL;HIST1H2BM;HIST1H2BN;HIST1H2BO;HIST1H3H;HIST1H3I;HIST1H3J;HIST1H4J;HIST1H4K;HIST1H4L;HIST1H2BJ;HIST1H2BK;HIST1H4I
	R-HSA-5693567	HDR through Homologous Recombination (HRR) or Single Strand Annealing (SSA)	http://reactome.org/PathwayBrowser/#/R-HSA-5693567	10	7.34258e-09	HIST1H2BL;HIST1H2BM;HIST1H2BN;HIST1H2BO;HIST1H4J;HIST1H4K;HIST1H4L;HIST1H2BJ;HIST1H2BK;HIST1H4I
	R-HSA-5688426	Deubiquitination	http://reactome.org/PathwayBrowser/#/R-HSA-5688426	13	9.92e-09	HIST1H2AI;HIST1H2AJ;HIST1H2AK;HIST1H2AL;HIST1H2AM;HIST1H2BL;HIST1H2BM;HIST1H2BN;HIST1H2BO;HIST1H2AG;HIST1H2AH;HIST1H2BJ;HIST1H2BK
	R-HSA-5693538	Homology Directed Repair	http://reactome.org/PathwayBrowser/#/R-HSA-5693538	10	1.10585e-08	HIST1H2BL;HIST1H2BM;HIST1H2BN;HIST1H2BO;HIST1H4J;HIST1H4K;HIST1H4L;HIST1H2BJ;HIST1H2BK;HIST1H4I
	R-HSA-68886	M Phase	http://reactome.org/PathwayBrowser/#/R-HSA-68886	14	2.63282e-08	HIST1H2AJ;HIST1H2BL;HIST1H2BM;HIST1H2BN;HIST1H2BO;HIST1H3H;HIST1H3I;HIST1H3J;HIST1H4J;HIST1H4K;HIST1H4L;HIST1H2BJ;HIST1H2BK;HIST1H4I
	R-HSA-3214842	HDMs demethylate histones	http://reactome.org/PathwayBrowser/#/R-HSA-3214842	7	6.47265e-08	HIST1H3H;HIST1H3I;HIST1H3J;HIST1H4J;HIST1H4K;HIST1H4L;HIST1H4I
	R-HSA-5693532	DNA Double-Strand Break Repair	http://reactome.org/PathwayBrowser/#/R-HSA-5693532	10	6.4885e-08	HIST1H2BL;HIST1H2BM;HIST1H2BN;HIST1H2BO;HIST1H4J;HIST1H4K;HIST1H4L;HIST1H2BJ;HIST1H2BK;HIST1H4I
	R-HSA-69481	G2/M Checkpoints	http://reactome.org/PathwayBrowser/#/R-HSA-69481	10	7.18575e-08	HIST1H2BL;HIST1H2BM;HIST1H2BN;HIST1H2BO;HIST1H4J;HIST1H4K;HIST1H4L;HIST1H2BJ;HIST1H2BK;HIST1H4I
	R-HSA-194315	Signaling by Rho GTPases	http://reactome.org/PathwayBrowser/#/R-HSA-194315	14	1.20698e-07	HIST1H2AJ;HIST1H2BL;HIST1H2BM;HIST1H2BN;HIST1H2BO;HIST1H3H;HIST1H3I;HIST1H3J;HIST1H4J;HIST1H4K;HIST1H4L;HIST1H2BJ;HIST1H2BK;HIST1H4I
	R-HSA-3214841	PKMTs methylate histone lysines	http://reactome.org/PathwayBrowser/#/R-HSA-3214841	7	6.56414e-07	HIST1H3H;HIST1H3I;HIST1H3J;HIST1H4J;HIST1H4K;HIST1H4L;HIST1H4I
	R-HSA-69278	Cell Cycle, Mitotic	http://reactome.org/PathwayBrowser/#/R-HSA-69278	14	1.28458e-06	HIST1H2AJ;HIST1H2BL;HIST1H2BM;HIST1H2BN;HIST1H2BO;HIST1H3H;HIST1H3I;HIST1H3J;HIST1H4J;HIST1H4K;HIST1H4L;HIST1H2BJ;HIST1H2BK;HIST1H4I
	R-HSA-212436	Generic Transcription Pathway	http://reactome.org/PathwayBrowser/#/R-HSA-212436	19	5.48717e-06	ZNF311;HIST1H2AJ;HIST1H2BL;HIST1H2BM;HIST1H2BN;HIST1H2BO;HIST1H3H;HIST1H3I;HIST1H3J;HIST1H4J;HIST1H4K;HIST1H4L;ZKSCAN3;ZKSCAN4;ZKSCAN8;ZNF184;HIST1H2BJ;HIST1H2BK;HIST1H4I
	R-HSA-8866654	E3 ubiquitin ligases ubiquitinate target proteins	http://reactome.org/PathwayBrowser/#/R-HSA-8866654	6	5.69037e-06	HIST1H2BL;HIST1H2BM;HIST1H2BN;HIST1H2BO;HIST1H2BJ;HIST1H2BK
	R-HSA-5689603	UCH proteinases	http://reactome.org/PathwayBrowser/#/R-HSA-5689603	7	7.78204e-06	HIST1H2AI;HIST1H2AJ;HIST1H2AK;HIST1H2AL;HIST1H2AM;HIST1H2AG;HIST1H2AH
	R-HSA-1640170	Cell Cycle	http://reactome.org/PathwayBrowser/#/R-HSA-1640170	14	1.11143e-05	HIST1H2AJ;HIST1H2BL;HIST1H2BM;HIST1H2BN;HIST1H2BO;HIST1H3H;HIST1H3I;HIST1H3J;HIST1H4J;HIST1H4K;HIST1H4L;HIST1H2BJ;HIST1H2BK;HIST1H4I
	R-HSA-69620	Cell Cycle Checkpoints	http://reactome.org/PathwayBrowser/#/R-HSA-69620	10	1.25845e-05	HIST1H2BL;HIST1H2BM;HIST1H2BN;HIST1H2BO;HIST1H4J;HIST1H4K;HIST1H4L;HIST1H2BJ;HIST1H2BK;HIST1H4I
	R-HSA-73857	RNA Polymerase II Transcription	http://reactome.org/PathwayBrowser/#/R-HSA-73857	19	2.45123e-05	ZNF311;HIST1H2AJ;HIST1H2BL;HIST1H2BM;HIST1H2BN;HIST1H2BO;HIST1H3H;HIST1H3I;HIST1H3J;HIST1H4J;HIST1H4K;HIST1H4L;ZKSCAN3;ZKSCAN4;ZKSCAN8;ZNF184;HIST1H2BJ;HIST1H2BK;HIST1H4I
	R-HSA-73894	DNA Repair	http://reactome.org/PathwayBrowser/#/R-HSA-73894	10	2.45123e-05	HIST1H2BL;HIST1H2BM;HIST1H2BN;HIST1H2BO;HIST1H4J;HIST1H4K;HIST1H4L;HIST1H2BJ;HIST1H2BK;HIST1H4I
	R-HSA-8852135	Protein ubiquitination	http://reactome.org/PathwayBrowser/#/R-HSA-8852135	6	3.03733e-05	HIST1H2BL;HIST1H2BM;HIST1H2BN;HIST1H2BO;HIST1H2BJ;HIST1H2BK
	R-HSA-597592	Post-translational protein modification	http://reactome.org/PathwayBrowser/#/R-HSA-597592	19	0.000106085	FBXO31;NSF;HIST1H2AI;HIST1H2AJ;HIST1H2AK;HIST1H2AL;HIST1H2AM;HIST1H2BL;HIST1H2BM;HIST1H2BN;HIST1H2BO;HIST1H4J;HIST1H4K;HIST1H4L;HIST1H2AG;HIST1H2AH;HIST1H2BJ;HIST1H2BK;HIST1H4I
	R-HSA-74160	Gene expression (Transcription)	http://reactome.org/PathwayBrowser/#/R-HSA-74160	19	0.000109305	ZNF311;HIST1H2AJ;HIST1H2BL;HIST1H2BM;HIST1H2BN;HIST1H2BO;HIST1H3H;HIST1H3I;HIST1H3J;HIST1H4J;HIST1H4K;HIST1H4L;ZKSCAN3;ZKSCAN4;ZKSCAN8;ZNF184;HIST1H2BJ;HIST1H2BK;HIST1H4I
	R-HSA-1266738	Developmental Biology	http://reactome.org/PathwayBrowser/#/R-HSA-1266738	16	0.000201923	TCF4;NCAM1;HIST1H2AJ;HIST1H2BL;HIST1H2BM;HIST1H2BN;HIST1H2BO;HIST1H3H;HIST1H3I;HIST1H3J;HIST1H4J;HIST1H4K;HIST1H4L;HIST1H2BJ;HIST1H2BK;HIST1H4I
	R-HSA-4551638	SUMOylation of chromatin organization proteins	http://reactome.org/PathwayBrowser/#/R-HSA-4551638	4	0.00604948	HIST1H4J;HIST1H4K;HIST1H4L;HIST1H4I
	R-HSA-1266695	Interleukin-7 signaling	http://reactome.org/PathwayBrowser/#/R-HSA-1266695	3	0.0124852	HIST1H3H;HIST1H3I;HIST1H3J
MDD	R-HSA-3247509	Chromatin modifying enzymes	http://reactome.org/PathwayBrowser/#/R-HSA-3247509	20	<1E-10	HIST1H2AI;HIST1H2AJ;HIST1H2AK;HIST1H2AL;HIST1H2BL;HIST1H2BM;HIST1H2BN;HIST1H3H;HIST1H3I;HIST1H4J;HIST1H4K;HIST1H4L;HIST1H2AM;HIST1H2BO;HIST1H3J;HIST1H2AG;HIST1H2AH;HIST1H2BJ;HIST1H2BK;HIST1H4I
	R-HSA-4839726	Chromatin organization	http://reactome.org/PathwayBrowser/#/R-HSA-4839726	20	<1E-10	HIST1H2AI;HIST1H2AJ;HIST1H2AK;HIST1H2AL;HIST1H2BL;HIST1H2BM;HIST1H2BN;HIST1H3H;HIST1H3I;HIST1H4J;HIST1H4K;HIST1H4L;HIST1H2AM;HIST1H2BO;HIST1H3J;HIST1H2AG;HIST1H2AH;HIST1H2BJ;HIST1H2BK;HIST1H4I
	R-HSA-3214847	HATs acetylate histones	http://reactome.org/PathwayBrowser/#/R-HSA-3214847	20	<1E-10	HIST1H2AI;HIST1H2AJ;HIST1H2AK;HIST1H2AL;HIST1H2BL;HIST1H2BM;HIST1H2BN;HIST1H3H;HIST1H3I;HIST1H4J;HIST1H4K;HIST1H4L;HIST1H2AM;HIST1H2BO;HIST1H3J;HIST1H2AG;HIST1H2AH;HIST1H2BJ;HIST1H2BK;HIST1H4I
	R-HSA-211000	Gene Silencing by RNA	http://reactome.org/PathwayBrowser/#/R-HSA-211000	14	<1E-10	HIST1H2AJ;HIST1H2BL;HIST1H2BM;HIST1H2BN;HIST1H3H;HIST1H3I;HIST1H4J;HIST1H4K;HIST1H4L;HIST1H2BO;HIST1H3J;HIST1H2BJ;HIST1H2BK;HIST1H4I
	R-HSA-8939236	RUNX1 regulates transcription of genes involved in differentiation of HSCs	http://reactome.org/PathwayBrowser/#/R-HSA-8939236	14	<1E-10	HIST1H2AJ;HIST1H2BL;HIST1H2BM;HIST1H2BN;HIST1H3H;HIST1H3I;HIST1H4J;HIST1H4K;HIST1H4L;HIST1H2BO;HIST1H3J;HIST1H2BJ;HIST1H2BK;HIST1H4I
	R-HSA-2559580	Oxidative Stress Induced Senescence	http://reactome.org/PathwayBrowser/#/R-HSA-2559580	14	<1E-10	HIST1H2AJ;HIST1H2BL;HIST1H2BM;HIST1H2BN;HIST1H3H;HIST1H3I;HIST1H4J;HIST1H4K;HIST1H4L;HIST1H2BO;HIST1H3J;HIST1H2BJ;HIST1H2BK;HIST1H4I
	R-HSA-5617472	Activation of anterior HOX genes in hindbrain development during early embryogenesis	http://reactome.org/PathwayBrowser/#/R-HSA-5617472	14	<1E-10	HIST1H2AJ;HIST1H2BL;HIST1H2BM;HIST1H2BN;HIST1H3H;HIST1H3I;HIST1H4J;HIST1H4K;HIST1H4L;HIST1H2BO;HIST1H3J;HIST1H2BJ;HIST1H2BK;HIST1H4I
	R-HSA-5619507	Activation of HOX genes during differentiation	http://reactome.org/PathwayBrowser/#/R-HSA-5619507	14	<1E-10	HIST1H2AJ;HIST1H2BL;HIST1H2BM;HIST1H2BN;HIST1H3H;HIST1H3I;HIST1H4J;HIST1H4K;HIST1H4L;HIST1H2BO;HIST1H3J;HIST1H2BJ;HIST1H2BK;HIST1H4I
	R-HSA-1500620	Meiosis	http://reactome.org/PathwayBrowser/#/R-HSA-1500620	14	<1E-10	HIST1H2AJ;HIST1H2BL;HIST1H2BM;HIST1H2BN;HIST1H3H;HIST1H3I;HIST1H4J;HIST1H4K;HIST1H4L;HIST1H2BO;HIST1H3J;HIST1H2BJ;HIST1H2BK;HIST1H4I
	R-HSA-73864	RNA Polymerase I Transcription	http://reactome.org/PathwayBrowser/#/R-HSA-73864	14	<1E-10	HIST1H2AJ;HIST1H2BL;HIST1H2BM;HIST1H2BN;HIST1H3H;HIST1H3I;HIST1H4J;HIST1H4K;HIST1H4L;HIST1H2BO;HIST1H3J;HIST1H2BJ;HIST1H2BK;HIST1H4I
	R-HSA-2559582	Senescence-Associated Secretory Phenotype (SASP)	http://reactome.org/PathwayBrowser/#/R-HSA-2559582	14	<1E-10	HIST1H2AJ;HIST1H2BL;HIST1H2BM;HIST1H2BN;HIST1H3H;HIST1H3I;HIST1H4J;HIST1H4K;HIST1H4L;HIST1H2BO;HIST1H3J;HIST1H2BJ;HIST1H2BK;HIST1H4I
	R-HSA-1912422	Pre-NOTCH Expression and Processing	http://reactome.org/PathwayBrowser/#/R-HSA-1912422	14	<1E-10	HIST1H2AJ;HIST1H2BL;HIST1H2BM;HIST1H2BN;HIST1H3H;HIST1H3I;HIST1H4J;HIST1H4K;HIST1H4L;HIST1H2BO;HIST1H3J;HIST1H2BJ;HIST1H2BK;HIST1H4I
	R-HSA-5250941	Negative epigenetic regulation of rRNA expression	http://reactome.org/PathwayBrowser/#/R-HSA-5250941	14	<1E-10	HIST1H2AJ;HIST1H2BL;HIST1H2BM;HIST1H2BN;HIST1H3H;HIST1H3I;HIST1H4J;HIST1H4K;HIST1H4L;HIST1H2BO;HIST1H3J;HIST1H2BJ;HIST1H2BK;HIST1H4I
	R-HSA-73854	RNA Polymerase I Promoter Clearance	http://reactome.org/PathwayBrowser/#/R-HSA-73854	14	<1E-10	HIST1H2AJ;HIST1H2BL;HIST1H2BM;HIST1H2BN;HIST1H3H;HIST1H3I;HIST1H4J;HIST1H4K;HIST1H4L;HIST1H2BO;HIST1H3J;HIST1H2BJ;HIST1H2BK;HIST1H4I
	R-HSA-977225	Amyloid fiber formation	http://reactome.org/PathwayBrowser/#/R-HSA-977225	14	<1E-10	HIST1H2AJ;HIST1H2BL;HIST1H2BM;HIST1H2BN;HIST1H3H;HIST1H3I;HIST1H4J;HIST1H4K;HIST1H4L;HIST1H2BO;HIST1H3J;HIST1H2BJ;HIST1H2BK;HIST1H4I
	R-HSA-427413	NoRC negatively regulates rRNA expression	http://reactome.org/PathwayBrowser/#/R-HSA-427413	14	<1E-10	HIST1H2AJ;HIST1H2BL;HIST1H2BM;HIST1H2BN;HIST1H3H;HIST1H3I;HIST1H4J;HIST1H4K;HIST1H4L;HIST1H2BO;HIST1H3J;HIST1H2BJ;HIST1H2BK;HIST1H4I
	R-HSA-5250913	Positive epigenetic regulation of rRNA expression	http://reactome.org/PathwayBrowser/#/R-HSA-5250913	14	<1E-10	HIST1H2AJ;HIST1H2BL;HIST1H2BM;HIST1H2BN;HIST1H3H;HIST1H3I;HIST1H4J;HIST1H4K;HIST1H4L;HIST1H2BO;HIST1H3J;HIST1H2BJ;HIST1H2BK;HIST1H4I
	R-HSA-5578749	Transcriptional regulation by small RNAs	http://reactome.org/PathwayBrowser/#/R-HSA-5578749	14	<1E-10	HIST1H2AJ;HIST1H2BL;HIST1H2BM;HIST1H2BN;HIST1H3H;HIST1H3I;HIST1H4J;HIST1H4K;HIST1H4L;HIST1H2BO;HIST1H3J;HIST1H2BJ;HIST1H2BK;HIST1H4I
	R-HSA-8936459	RUNX1 regulates genes involved in megakaryocyte differentiation and platelet function	http://reactome.org/PathwayBrowser/#/R-HSA-8936459	14	<1E-10	HIST1H2AJ;HIST1H2BL;HIST1H2BM;HIST1H2BN;HIST1H3H;HIST1H3I;HIST1H4J;HIST1H4K;HIST1H4L;HIST1H2BO;HIST1H3J;HIST1H2BJ;HIST1H2BK;HIST1H4I
	R-HSA-5625740	RHO GTPases activate PKNs	http://reactome.org/PathwayBrowser/#/R-HSA-5625740	14	<1E-10	HIST1H2AJ;HIST1H2BL;HIST1H2BM;HIST1H2BN;HIST1H3H;HIST1H3I;HIST1H4J;HIST1H4K;HIST1H4L;HIST1H2BO;HIST1H3J;HIST1H2BJ;HIST1H2BK;HIST1H4I
	R-HSA-3214815	HDACs deacetylate histones	http://reactome.org/PathwayBrowser/#/R-HSA-3214815	20	<1E-10	HIST1H2AI;HIST1H2AJ;HIST1H2AK;HIST1H2AL;HIST1H2BL;HIST1H2BM;HIST1H2BN;HIST1H3H;HIST1H3I;HIST1H4J;HIST1H4K;HIST1H4L;HIST1H2AM;HIST1H2BO;HIST1H3J;HIST1H2AG;HIST1H2AH;HIST1H2BJ;HIST1H2BK;HIST1H4I
	R-HSA-1912408	Pre-NOTCH Transcription and Translation	http://reactome.org/PathwayBrowser/#/R-HSA-1912408	14	<1E-10	HIST1H2AJ;HIST1H2BL;HIST1H2BM;HIST1H2BN;HIST1H3H;HIST1H3I;HIST1H4J;HIST1H4K;HIST1H4L;HIST1H2BO;HIST1H3J;HIST1H2BJ;HIST1H2BK;HIST1H4I
	R-HSA-201722	Formation of the beta-catenin:TCF transactivating complex	http://reactome.org/PathwayBrowser/#/R-HSA-201722	14	<1E-10	HIST1H2AJ;HIST1H2BL;HIST1H2BM;HIST1H2BN;HIST1H3H;HIST1H3I;HIST1H4J;HIST1H4K;HIST1H4L;HIST1H2BO;HIST1H3J;HIST1H2BJ;HIST1H2BK;HIST1H4I
	R-HSA-5250924	B-WICH complex positively regulates rRNA expression	http://reactome.org/PathwayBrowser/#/R-HSA-5250924	14	<1E-10	HIST1H2AJ;HIST1H2BL;HIST1H2BM;HIST1H2BN;HIST1H3H;HIST1H3I;HIST1H4J;HIST1H4K;HIST1H4L;HIST1H2BO;HIST1H3J;HIST1H2BJ;HIST1H2BK;HIST1H4I
	R-HSA-73777	RNA Polymerase I Chain Elongation	http://reactome.org/PathwayBrowser/#/R-HSA-73777	14	<1E-10	HIST1H2AJ;HIST1H2BL;HIST1H2BM;HIST1H2BN;HIST1H3H;HIST1H3I;HIST1H4J;HIST1H4K;HIST1H4L;HIST1H2BO;HIST1H3J;HIST1H2BJ;HIST1H2BK;HIST1H4I
	R-HSA-912446	Meiotic recombination	http://reactome.org/PathwayBrowser/#/R-HSA-912446	14	<1E-10	HIST1H2AJ;HIST1H2BL;HIST1H2BM;HIST1H2BN;HIST1H3H;HIST1H3I;HIST1H4J;HIST1H4K;HIST1H4L;HIST1H2BO;HIST1H3J;HIST1H2BJ;HIST1H2BK;HIST1H4I
	R-HSA-3214858	RMTs methylate histone arginines	http://reactome.org/PathwayBrowser/#/R-HSA-3214858	14	<1E-10	HIST1H2AI;HIST1H2AJ;HIST1H2AK;HIST1H2AL;HIST1H3H;HIST1H3I;HIST1H4J;HIST1H4K;HIST1H4L;HIST1H2AM;HIST1H3J;HIST1H2AG;HIST1H2AH;HIST1H4I
	R-HSA-427389	ERCC6 (CSB) and EHMT2 (G9a) positively regulate rRNA expression	http://reactome.org/PathwayBrowser/#/R-HSA-427389	14	<1E-10	HIST1H2AJ;HIST1H2BL;HIST1H2BM;HIST1H2BN;HIST1H3H;HIST1H3I;HIST1H4J;HIST1H4K;HIST1H4L;HIST1H2BO;HIST1H3J;HIST1H2BJ;HIST1H2BK;HIST1H4I
	R-HSA-2299718	Condensation of Prophase Chromosomes	http://reactome.org/PathwayBrowser/#/R-HSA-2299718	14	<1E-10	HIST1H2AJ;HIST1H2BL;HIST1H2BM;HIST1H2BN;HIST1H3H;HIST1H3I;HIST1H4J;HIST1H4K;HIST1H4L;HIST1H2BO;HIST1H3J;HIST1H2BJ;HIST1H2BK;HIST1H4I
	R-HSA-212300	PRC2 methylates histones and DNA	http://reactome.org/PathwayBrowser/#/R-HSA-212300	14	<1E-10	HIST1H2AJ;HIST1H2BL;HIST1H2BM;HIST1H2BN;HIST1H3H;HIST1H3I;HIST1H4J;HIST1H4K;HIST1H4L;HIST1H2BO;HIST1H3J;HIST1H2BJ;HIST1H2BK;HIST1H4I
	R-HSA-427359	SIRT1 negatively regulates rRNA expression	http://reactome.org/PathwayBrowser/#/R-HSA-427359	14	<1E-10	HIST1H2AJ;HIST1H2BL;HIST1H2BM;HIST1H2BN;HIST1H3H;HIST1H3I;HIST1H4J;HIST1H4K;HIST1H4L;HIST1H2BO;HIST1H3J;HIST1H2BJ;HIST1H2BK;HIST1H4I
	R-HSA-5625886	Activated PKN1 stimulates transcription of AR (androgen receptor) regulated genes KLK2 and KLK3	http://reactome.org/PathwayBrowser/#/R-HSA-5625886	14	<1E-10	HIST1H2AJ;HIST1H2BL;HIST1H2BM;HIST1H2BN;HIST1H3H;HIST1H3I;HIST1H4J;HIST1H4K;HIST1H4L;HIST1H2BO;HIST1H3J;HIST1H2BJ;HIST1H2BK;HIST1H4I
	R-HSA-5334118	DNA methylation	http://reactome.org/PathwayBrowser/#/R-HSA-5334118	14	<1E-10	HIST1H2AJ;HIST1H2BL;HIST1H2BM;HIST1H2BN;HIST1H3H;HIST1H3I;HIST1H4J;HIST1H4K;HIST1H4L;HIST1H2BO;HIST1H3J;HIST1H2BJ;HIST1H2BK;HIST1H4I
	R-HSA-73728	RNA Polymerase I Promoter Opening	http://reactome.org/PathwayBrowser/#/R-HSA-73728	14	<1E-10	HIST1H2AJ;HIST1H2BL;HIST1H2BM;HIST1H2BN;HIST1H3H;HIST1H3I;HIST1H4J;HIST1H4K;HIST1H4L;HIST1H2BO;HIST1H3J;HIST1H2BJ;HIST1H2BK;HIST1H4I
	R-HSA-171306	Packaging Of Telomere Ends	http://reactome.org/PathwayBrowser/#/R-HSA-171306	11	<1E-10	HIST1H2AJ;HIST1H2BL;HIST1H2BM;HIST1H2BN;HIST1H4J;HIST1H4K;HIST1H4L;HIST1H2BO;HIST1H2BJ;HIST1H2BK;HIST1H4I
	R-HSA-68875	Mitotic Prophase	http://reactome.org/PathwayBrowser/#/R-HSA-68875	14	<1E-10	HIST1H2AJ;HIST1H2BL;HIST1H2BM;HIST1H2BN;HIST1H3H;HIST1H3I;HIST1H4J;HIST1H4K;HIST1H4L;HIST1H2BO;HIST1H3J;HIST1H2BJ;HIST1H2BK;HIST1H4I
	R-HSA-9018519	Estrogen-dependent gene expression	http://reactome.org/PathwayBrowser/#/R-HSA-9018519	14	<1E-10	HIST1H2AJ;HIST1H2BL;HIST1H2BM;HIST1H2BN;HIST1H3H;HIST1H3I;HIST1H4J;HIST1H4K;HIST1H4L;HIST1H2BO;HIST1H3J;HIST1H2BJ;HIST1H2BK;HIST1H4I
	R-HSA-212165	Epigenetic regulation of gene expression	http://reactome.org/PathwayBrowser/#/R-HSA-212165	14	<1E-10	HIST1H2AJ;HIST1H2BL;HIST1H2BM;HIST1H2BN;HIST1H3H;HIST1H3I;HIST1H4J;HIST1H4K;HIST1H4L;HIST1H2BO;HIST1H3J;HIST1H2BJ;HIST1H2BK;HIST1H4I
	R-HSA-1474165	Reproduction	http://reactome.org/PathwayBrowser/#/R-HSA-1474165	14	<1E-10	HIST1H2AJ;HIST1H2BL;HIST1H2BM;HIST1H2BN;HIST1H3H;HIST1H3I;HIST1H4J;HIST1H4K;HIST1H4L;HIST1H2BO;HIST1H3J;HIST1H2BJ;HIST1H2BK;HIST1H4I
	R-HSA-2559586	DNA Damage/Telomere Stress Induced Senescence	http://reactome.org/PathwayBrowser/#/R-HSA-2559586	12	<1E-10	HIST1H1B;HIST1H2AJ;HIST1H2BL;HIST1H2BM;HIST1H2BN;HIST1H4J;HIST1H4K;HIST1H4L;HIST1H2BO;HIST1H2BJ;HIST1H2BK;HIST1H4I
	R-HSA-2559583	Cellular Senescence	http://reactome.org/PathwayBrowser/#/R-HSA-2559583	15	<1E-10	HIST1H1B;HIST1H2AJ;HIST1H2BL;HIST1H2BM;HIST1H2BN;HIST1H3H;HIST1H3I;HIST1H4J;HIST1H4K;HIST1H4L;HIST1H2BO;HIST1H3J;HIST1H2BJ;HIST1H2BK;HIST1H4I
	R-HSA-8939211	ESR-mediated signaling	http://reactome.org/PathwayBrowser/#/R-HSA-8939211	14	<1E-10	HIST1H2AJ;HIST1H2BL;HIST1H2BM;HIST1H2BN;HIST1H3H;HIST1H3I;HIST1H4J;HIST1H4K;HIST1H4L;HIST1H2BO;HIST1H3J;HIST1H2BJ;HIST1H2BK;HIST1H4I
	R-HSA-606279	Deposition of new CENPA-containing nucleosomes at the centromere	http://reactome.org/PathwayBrowser/#/R-HSA-606279	11	<1E-10	HIST1H2AJ;HIST1H2BL;HIST1H2BM;HIST1H2BN;HIST1H4J;HIST1H4K;HIST1H4L;HIST1H2BO;HIST1H2BJ;HIST1H2BK;HIST1H4I
	R-HSA-774815	Nucleosome assembly	http://reactome.org/PathwayBrowser/#/R-HSA-774815	11	<1E-10	HIST1H2AJ;HIST1H2BL;HIST1H2BM;HIST1H2BN;HIST1H4J;HIST1H4K;HIST1H4L;HIST1H2BO;HIST1H2BJ;HIST1H2BK;HIST1H4I
	R-HSA-1221632	Meiotic synapsis	http://reactome.org/PathwayBrowser/#/R-HSA-1221632	11	<1E-10	HIST1H2AJ;HIST1H2BL;HIST1H2BM;HIST1H2BN;HIST1H4J;HIST1H4K;HIST1H4L;HIST1H2BO;HIST1H2BJ;HIST1H2BK;HIST1H4I
	R-HSA-157579	Telomere Maintenance	http://reactome.org/PathwayBrowser/#/R-HSA-157579	11	<1E-10	HIST1H2AJ;HIST1H2BL;HIST1H2BM;HIST1H2BN;HIST1H4J;HIST1H4K;HIST1H4L;HIST1H2BO;HIST1H2BJ;HIST1H2BK;HIST1H4I
	R-HSA-9006931	Signaling by Nuclear Receptors	http://reactome.org/PathwayBrowser/#/R-HSA-9006931	14	<1E-10	HIST1H2AJ;HIST1H2BL;HIST1H2BM;HIST1H2BN;HIST1H3H;HIST1H3I;HIST1H4J;HIST1H4K;HIST1H4L;HIST1H2BO;HIST1H3J;HIST1H2BJ;HIST1H2BK;HIST1H4I
	R-HSA-5693571	Nonhomologous End-Joining (NHEJ)	http://reactome.org/PathwayBrowser/#/R-HSA-5693571	10	<1E-10	HIST1H2BL;HIST1H2BM;HIST1H2BN;HIST1H4J;HIST1H4K;HIST1H4L;HIST1H2BO;HIST1H2BJ;HIST1H2BK;HIST1H4I
	R-HSA-201681	TCF dependent signaling in response to WNT	http://reactome.org/PathwayBrowser/#/R-HSA-201681	14	<1E-10	HIST1H2AJ;HIST1H2BL;HIST1H2BM;HIST1H2BN;HIST1H3H;HIST1H3I;HIST1H4J;HIST1H4K;HIST1H4L;HIST1H2BO;HIST1H3J;HIST1H2BJ;HIST1H2BK;HIST1H4I
	R-HSA-157118	Signaling by NOTCH	http://reactome.org/PathwayBrowser/#/R-HSA-157118	14	<1E-10	HIST1H2AJ;HIST1H2BL;HIST1H2BM;HIST1H2BN;HIST1H3H;HIST1H3I;HIST1H4J;HIST1H4K;HIST1H4L;HIST1H2BO;HIST1H3J;HIST1H2BJ;HIST1H2BK;HIST1H4I
	R-HSA-8878171	Transcriptional regulation by RUNX1	http://reactome.org/PathwayBrowser/#/R-HSA-8878171	14	<1E-10	HIST1H2AJ;HIST1H2BL;HIST1H2BM;HIST1H2BN;HIST1H3H;HIST1H3I;HIST1H4J;HIST1H4K;HIST1H4L;HIST1H2BO;HIST1H3J;HIST1H2BJ;HIST1H2BK;HIST1H4I
	R-HSA-5693565	Recruitment and ATM-mediated phosphorylation of repair and signaling proteins at DNA double strand breaks	http://reactome.org/PathwayBrowser/#/R-HSA-5693565	10	<1E-10	HIST1H2BL;HIST1H2BM;HIST1H2BN;HIST1H4J;HIST1H4K;HIST1H4L;HIST1H2BO;HIST1H2BJ;HIST1H2BK;HIST1H4I
	R-HSA-5693606	DNA Double Strand Break Response	http://reactome.org/PathwayBrowser/#/R-HSA-5693606	10	1.07132e-11	HIST1H2BL;HIST1H2BM;HIST1H2BN;HIST1H4J;HIST1H4K;HIST1H4L;HIST1H2BO;HIST1H2BJ;HIST1H2BK;HIST1H4I
	R-HSA-73886	Chromosome Maintenance	http://reactome.org/PathwayBrowser/#/R-HSA-73886	11	1.14149e-11	HIST1H2AJ;HIST1H2BL;HIST1H2BM;HIST1H2BN;HIST1H4J;HIST1H4K;HIST1H4L;HIST1H2BO;HIST1H2BJ;HIST1H2BK;HIST1H4I
	R-HSA-5689880	Ub-specific processing proteases	http://reactome.org/PathwayBrowser/#/R-HSA-5689880	13	5.33858e-11	HIST1H2AI;HIST1H2AJ;HIST1H2AK;HIST1H2AL;HIST1H2BL;HIST1H2BM;HIST1H2BN;HIST1H2AM;HIST1H2BO;HIST1H2AG;HIST1H2AH;HIST1H2BJ;HIST1H2BK
	R-HSA-8851680	Butyrophilin (BTN) family interactions	http://reactome.org/PathwayBrowser/#/R-HSA-8851680	6	8.72652e-11	BTN1A1;BTN2A1;BTN2A2;BTN3A1;BTN3A2;BTN3A3
	R-HSA-69473	G2/M DNA damage checkpoint	http://reactome.org/PathwayBrowser/#/R-HSA-69473	10	8.72652e-11	HIST1H2BL;HIST1H2BM;HIST1H2BN;HIST1H4J;HIST1H4K;HIST1H4L;HIST1H2BO;HIST1H2BJ;HIST1H2BK;HIST1H4I
	R-HSA-5693607	Processing of DNA double-strand break ends	http://reactome.org/PathwayBrowser/#/R-HSA-5693607	10	1.1788e-10	HIST1H2BL;HIST1H2BM;HIST1H2BN;HIST1H4J;HIST1H4K;HIST1H4L;HIST1H2BO;HIST1H2BJ;HIST1H2BK;HIST1H4I
	R-HSA-195258	RHO GTPase Effectors	http://reactome.org/PathwayBrowser/#/R-HSA-195258	14	2.92996e-10	HIST1H2AJ;HIST1H2BL;HIST1H2BM;HIST1H2BN;HIST1H3H;HIST1H3I;HIST1H4J;HIST1H4K;HIST1H4L;HIST1H2BO;HIST1H3J;HIST1H2BJ;HIST1H2BK;HIST1H4I
	R-HSA-195721	Signaling by WNT	http://reactome.org/PathwayBrowser/#/R-HSA-195721	14	5.16574e-10	HIST1H2AJ;HIST1H2BL;HIST1H2BM;HIST1H2BN;HIST1H3H;HIST1H3I;HIST1H4J;HIST1H4K;HIST1H4L;HIST1H2BO;HIST1H3J;HIST1H2BJ;HIST1H2BK;HIST1H4I
	R-HSA-2262752	Cellular responses to stress	http://reactome.org/PathwayBrowser/#/R-HSA-2262752	15	1.14251e-09	HIST1H1B;HIST1H2AJ;HIST1H2BL;HIST1H2BM;HIST1H2BN;HIST1H3H;HIST1H3I;HIST1H4J;HIST1H4K;HIST1H4L;HIST1H2BO;HIST1H3J;HIST1H2BJ;HIST1H2BK;HIST1H4I
	R-HSA-5688426	Deubiquitination	http://reactome.org/PathwayBrowser/#/R-HSA-5688426	13	2.10801e-09	HIST1H2AI;HIST1H2AJ;HIST1H2AK;HIST1H2AL;HIST1H2BL;HIST1H2BM;HIST1H2BN;HIST1H2AM;HIST1H2BO;HIST1H2AG;HIST1H2AH;HIST1H2BJ;HIST1H2BK
	R-HSA-5693567	HDR through Homologous Recombination (HRR) or Single Strand Annealing (SSA)	http://reactome.org/PathwayBrowser/#/R-HSA-5693567	10	2.19981e-09	HIST1H2BL;HIST1H2BM;HIST1H2BN;HIST1H4J;HIST1H4K;HIST1H4L;HIST1H2BO;HIST1H2BJ;HIST1H2BK;HIST1H4I
	R-HSA-5689901	Metalloprotease DUBs	http://reactome.org/PathwayBrowser/#/R-HSA-5689901	7	2.74212e-09	HIST1H2AI;HIST1H2AJ;HIST1H2AK;HIST1H2AL;HIST1H2AM;HIST1H2AG;HIST1H2AH
	R-HSA-5693538	Homology Directed Repair	http://reactome.org/PathwayBrowser/#/R-HSA-5693538	10	3.32172e-09	HIST1H2BL;HIST1H2BM;HIST1H2BN;HIST1H4J;HIST1H4K;HIST1H4L;HIST1H2BO;HIST1H2BJ;HIST1H2BK;HIST1H4I
	R-HSA-68886	M Phase	http://reactome.org/PathwayBrowser/#/R-HSA-68886	14	4.82991e-09	HIST1H2AJ;HIST1H2BL;HIST1H2BM;HIST1H2BN;HIST1H3H;HIST1H3I;HIST1H4J;HIST1H4K;HIST1H4L;HIST1H2BO;HIST1H3J;HIST1H2BJ;HIST1H2BK;HIST1H4I
	R-HSA-8953897	Cellular responses to external stimuli	http://reactome.org/PathwayBrowser/#/R-HSA-8953897	15	1.07858e-08	HIST1H1B;HIST1H2AJ;HIST1H2BL;HIST1H2BM;HIST1H2BN;HIST1H3H;HIST1H3I;HIST1H4J;HIST1H4K;HIST1H4L;HIST1H2BO;HIST1H3J;HIST1H2BJ;HIST1H2BK;HIST1H4I
	R-HSA-5693532	DNA Double-Strand Break Repair	http://reactome.org/PathwayBrowser/#/R-HSA-5693532	10	1.97286e-08	HIST1H2BL;HIST1H2BM;HIST1H2BN;HIST1H4J;HIST1H4K;HIST1H4L;HIST1H2BO;HIST1H2BJ;HIST1H2BK;HIST1H4I
	R-HSA-69481	G2/M Checkpoints	http://reactome.org/PathwayBrowser/#/R-HSA-69481	10	2.18676e-08	HIST1H2BL;HIST1H2BM;HIST1H2BN;HIST1H4J;HIST1H4K;HIST1H4L;HIST1H2BO;HIST1H2BJ;HIST1H2BK;HIST1H4I
	R-HSA-194315	Signaling by Rho GTPases	http://reactome.org/PathwayBrowser/#/R-HSA-194315	14	2.26623e-08	HIST1H2AJ;HIST1H2BL;HIST1H2BM;HIST1H2BN;HIST1H3H;HIST1H3I;HIST1H4J;HIST1H4K;HIST1H4L;HIST1H2BO;HIST1H3J;HIST1H2BJ;HIST1H2BK;HIST1H4I
	R-HSA-3214842	HDMs demethylate histones	http://reactome.org/PathwayBrowser/#/R-HSA-3214842	7	2.66852e-08	HIST1H3H;HIST1H3I;HIST1H4J;HIST1H4K;HIST1H4L;HIST1H3J;HIST1H4I
	R-HSA-69278	Cell Cycle,Mitotic	http://reactome.org/PathwayBrowser/#/R-HSA-69278	14	2.51553e-07	HIST1H2AJ;HIST1H2BL;HIST1H2BM;HIST1H2BN;HIST1H3H;HIST1H3I;HIST1H4J;HIST1H4K;HIST1H4L;HIST1H2BO;HIST1H3J;HIST1H2BJ;HIST1H2BK;HIST1H4I
	R-HSA-3214841	PKMTs methylate histone lysines	http://reactome.org/PathwayBrowser/#/R-HSA-3214841	7	2.81253e-07	HIST1H3H;HIST1H3I;HIST1H4J;HIST1H4K;HIST1H4L;HIST1H3J;HIST1H4I
	R-HSA-1640170	Cell Cycle	http://reactome.org/PathwayBrowser/#/R-HSA-1640170	14	2.34583e-06	HIST1H2AJ;HIST1H2BL;HIST1H2BM;HIST1H2BN;HIST1H3H;HIST1H3I;HIST1H4J;HIST1H4K;HIST1H4L;HIST1H2BO;HIST1H3J;HIST1H2BJ;HIST1H2BK;HIST1H4I
	R-HSA-8866654	E3 ubiquitin ligases ubiquitinate target proteins	http://reactome.org/PathwayBrowser/#/R-HSA-8866654	6	2.80276e-06	HIST1H2BL;HIST1H2BM;HIST1H2BN;HIST1H2BO;HIST1H2BJ;HIST1H2BK
	R-HSA-5689603	UCH proteinases	http://reactome.org/PathwayBrowser/#/R-HSA-5689603	7	3.42704e-06	HIST1H2AI;HIST1H2AJ;HIST1H2AK;HIST1H2AL;HIST1H2AM;HIST1H2AG;HIST1H2AH
	R-HSA-212436	Generic Transcription Pathway	http://reactome.org/PathwayBrowser/#/R-HSA-212436	18	3.75657e-06	ZNF184;HIST1H2AJ;HIST1H2BL;HIST1H2BM;HIST1H2BN;HIST1H3H;HIST1H3I;HIST1H4J;HIST1H4K;HIST1H4L;HIST1H2BO;HIST1H3J;ZKSCAN3;ZKSCAN4;ZKSCAN8;HIST1H2BJ;HIST1H2BK;HIST1H4I
	R-HSA-69620	Cell Cycle Checkpoints	http://reactome.org/PathwayBrowser/#/R-HSA-69620	10	3.99212e-06	HIST1H2BL;HIST1H2BM;HIST1H2BN;HIST1H4J;HIST1H4K;HIST1H4L;HIST1H2BO;HIST1H2BJ;HIST1H2BK;HIST1H4I
	R-HSA-73894	DNA Repair	http://reactome.org/PathwayBrowser/#/R-HSA-73894	10	7.95634e-06	HIST1H2BL;HIST1H2BM;HIST1H2BN;HIST1H4J;HIST1H4K;HIST1H4L;HIST1H2BO;HIST1H2BJ;HIST1H2BK;HIST1H4I
	R-HSA-8852135	Protein ubiquitination	http://reactome.org/PathwayBrowser/#/R-HSA-8852135	6	1.5286e-05	HIST1H2BL;HIST1H2BM;HIST1H2BN;HIST1H2BO;HIST1H2BJ;HIST1H2BK
	R-HSA-73857	RNA Polymerase II Transcription	http://reactome.org/PathwayBrowser/#/R-HSA-73857	18	1.62956e-05	ZNF184;HIST1H2AJ;HIST1H2BL;HIST1H2BM;HIST1H2BN;HIST1H3H;HIST1H3I;HIST1H4J;HIST1H4K;HIST1H4L;HIST1H2BO;HIST1H3J;ZKSCAN3;ZKSCAN4;ZKSCAN8;HIST1H2BJ;HIST1H2BK;HIST1H4I
	R-HSA-1266738	Developmental Biology	http://reactome.org/PathwayBrowser/#/R-HSA-1266738	16	3.70095e-05	TCF4;NCAM1;HIST1H2AJ;HIST1H2BL;HIST1H2BM;HIST1H2BN;HIST1H3H;HIST1H3I;HIST1H4J;HIST1H4K;HIST1H4L;HIST1H2BO;HIST1H3J;HIST1H2BJ;HIST1H2BK;HIST1H4I
	R-HSA-74160	Gene expression (Transcription)	http://reactome.org/PathwayBrowser/#/R-HSA-74160	18	7.07581e-05	ZNF184;HIST1H2AJ;HIST1H2BL;HIST1H2BM;HIST1H2BN;HIST1H3H;HIST1H3I;HIST1H4J;HIST1H4K;HIST1H4L;HIST1H2BO;HIST1H3J;ZKSCAN3;ZKSCAN4;ZKSCAN8;HIST1H2BJ;HIST1H2BK;HIST1H4I
	R-HSA-597592	Post-translational protein modification	http://reactome.org/PathwayBrowser/#/R-HSA-597592	17	0.000319791	HIST1H2AI;HIST1H2AJ;HIST1H2AK;HIST1H2AL;HIST1H2BL;HIST1H2BM;HIST1H2BN;HIST1H4J;HIST1H4K;HIST1H4L;HIST1H2AM;HIST1H2BO;HIST1H2AG;HIST1H2AH;HIST1H2BJ;HIST1H2BK;HIST1H4I
	R-HSA-4551638	SUMOylation of chromatin organization proteins	http://reactome.org/PathwayBrowser/#/R-HSA-4551638	4	0.00384637	HIST1H4J;HIST1H4K;HIST1H4L;HIST1H4I
	R-HSA-1266695	Interleukin-7 signaling	http://reactome.org/PathwayBrowser/#/R-HSA-1266695	3	0.0088394	HIST1H3H;HIST1H3I;HIST1H3J

## Sheet: supplementary table 6
Supplementary Table 6 | List of credible set SNPs in each locus from fine mapping
Trait	Index SNP	CHR	No.credible set SNPs	List of credible set SNPs (posterior probability in the brackets)
Insomnia	rs12969553	18	9	rs1440476(0.99),rs10503002(0.989),rs1660233(0.989),rs7236656(0.988),rs4341827(0.93),rs1452789(0.868),rs7228159(0.756),rs4468713(0.614),rs12969553(0.384)
	rs13107325	4	3	rs13135092(0.995),rs6855246(0.941),rs13107325(0.847)
	rs2181389	13	130	rs4886303(0.991),rs2806971(0.99),rs7984963(0.99),rs1936385(0.989),rs2806955(0.988),rs2806974(0.988),rs2759704(0.987),rs2246208(0.986),rs2146514(0.985),rs9805634(0.985),rs1407687(0.984),rs9596774(0.983),rs7337696(0.982),rs927518(0.982),rs959222(0.981),rs2038650(0.98),rs1373272(0.979),rs7328879(0.978),rs9568844(0.978),rs755787(0.977),rs9568846(0.976),rs9596775(0.975),rs73201847(0.974),rs9527070(0.9…
	rs55969935	11	4	rs118011160(0.996),rs149457102(0.988),rs117807401(0.977),rs55969935(0.951)
	rs60751869	2	1	rs60751869(0.997)
	rs9576155	13	16	rs9576147(0.995),rs8000946(0.986),rs9576146(0.975),rs9469(0.958),rs4943438(0.936),rs2078022(0.912),rs9576150(0.888),rs1127446(0.862),rs9576151(0.837),rs9576149(0.811),rs9566172(0.784),rs4943440(0.757),rs4943439(0.728),rs9576156(0.697),rs9576145(0.63),rs9576155(0.562)
Neuroticism	rs13107325	4	2	rs13135092(0.994),rs13107325(0.934)
	rs148696809	6	4	rs34676049(1),rs55690788(0.958),rs144447022(0.9),rs148696809(0.509)
	rs1669025	7	28	rs161344(0.998),rs320686(0.986),rs320694(0.972),rs320693(0.955),rs161342(0.937),rs725838(0.917),rs167668(0.897),rs1731947(0.876),rs1367593(0.855),rs161345(0.833),rs320692(0.811),rs320691(0.789),rs320689(0.766),rs320684(0.743),rs192935(0.72),rs320690(0.696),rs178612(0.672),rs161340(0.647),rs320687(0.623),rs192936(0.598),rs1669022(0.572),rs320695(0.538),rs1584663(0.503),rs320697(0.464),rs320709(0.4…
	rs17671489	18	2	rs11661773(1),rs12963780(0.538)
	rs17692129	17	4	rs3809857(1),rs17698176(0.918),rs35937770(0.787),rs17692129(0.431)
	rs1892350	13	75	rs4387485(0.99),rs9564410(0.989),rs9571817(0.989),rs9571794(0.988),rs11841043(0.987),rs4396416(0.985),rs4545682(0.984),rs7997662(0.982),rs11617561(0.981),rs34381672(0.98),rs7321731(0.978),rs4396415(0.977),rs9564403(0.975),rs7320987(0.974),rs9571807(0.972),rs2154274(0.971),rs9571810(0.969),rs3966865(0.968),rs12584723(0.966),rs6562496(0.965),rs1937519(0.963),rs2186136(0.961),rs8000979(0.96),rs17616…
	rs200477	6	94	rs2893929(0.991),rs35069907(0.99),rs10484401(0.988),rs4140646(0.986),rs200503(0.985),rs200502(0.983),rs9393830(0.981),rs4713121(0.979),rs760587(0.977),rs4711163(0.975),rs9461406(0.972),rs9366698(0.97),rs9283882(0.967),rs9295746(0.963),rs9283880(0.96),rs9283881(0.957),rs9468217(0.954),rs10946935(0.95),rs2056924(0.945),rs12208078(0.941),rs13201411(0.936),rs9283883(0.932),rs2394002(0.926),rs12215012…
	rs2067919	5	6	rs10068637(0.992),rs13328187(0.988),rs6860708(0.941),rs60984906(0.888),rs2194028(0.816),rs2067919(0.568)
	rs2186710	11	103	rs10891485(0.991),rs2186709(0.989),rs7111153(0.988),rs2155290(0.986),rs7937151(0.983),rs10891480(0.98),rs11214436(0.977),rs10891481(0.973),rs720023(0.97),rs1940735(0.966),rs4430547(0.962),rs7110863(0.958),rs1940711(0.953),rs12574676(0.949),rs2155281(0.944),rs10750016(0.939),rs4144892(0.934),rs9919557(0.929),rs7948789(0.924),rs7126748(0.919),rs10789929(0.913),rs1892983(0.907),rs1320670(0.901),rs72…
	rs28732378	3	101	rs13081230(0.99),rs9868427(0.99),rs9874740(0.99),rs1025531(0.989),rs1025533(0.989),rs9821041(0.989),rs6549024(0.988),rs6808159(0.988),rs71626887(0.988),rs9813512(0.988),rs13061681(0.987),rs13085170(0.987),rs9863620(0.987),rs1433711(0.986),rs4279114(0.986),rs9865191(0.986),rs9835441(0.985),rs9866089(0.985),rs9309982(0.984),rs9814516(0.984),rs9880919(0.984),rs9309980(0.983),rs9309981(0.983),rs13687…
	rs333453	1	134	rs4650968(0.991),rs111781955(0.99),rs4650969(0.988),rs1653636(0.986),rs72711501(0.984),rs56375942(0.982),rs56404641(0.98),rs77379897(0.977),rs56239105(0.975),rs1417186(0.972),rs56158362(0.969),rs72711492(0.967),rs1813135(0.964),rs17300775(0.962),rs10912751(0.959),rs59044210(0.956),rs10912747(0.953),rs7535987(0.95),rs12076453(0.947),rs4650981(0.943),rs4652275(0.94),rs12079689(0.936),rs12083540(0.9…
	rs34728579	18	18	rs4799735(0.991),rs1037418(0.99),rs8087475(0.988),rs4799734(0.986),rs4598983(0.984),rs34691912(0.981),rs10502616(0.978),rs12970564(0.975),rs17816756(0.972),rs4799739(0.969),rs12456331(0.965),rs1377186(0.961),rs34761237(0.955),rs35815170(0.949),rs36126287(0.932),rs11081837(0.857),rs1941356(0.679),rs34728579(0.407)
	rs35641442	14	60	rs12891131(0.99),rs12432026(0.989),rs12588874(0.988),rs34752362(0.988),rs12431412(0.987),rs10148293(0.986),rs10143492(0.985),rs8016389(0.984),rs957345(0.983),rs2359239(0.982),rs10139018(0.981),rs2884668(0.98),rs10138360(0.979),rs973879(0.977),rs10144023(0.976),rs11159098(0.975),rs12889665(0.974),rs7144654(0.973),rs722599(0.972),rs3759741(0.97),rs4903266(0.969),rs1319171(0.968),rs2359240(0.966),rs…
	rs36092177	6	87	rs138234416(0.99),rs67040724(0.989),rs202906(0.988),rs13198809(0.986),rs67662114(0.985),rs33932084(0.984),rs67381177(0.982),rs13205911(0.981),rs66868086(0.98),rs13216117(0.978),rs35001169(0.977),rs13199649(0.975),rs13214023(0.974),rs36101351(0.972),rs13201681(0.971),rs28360499(0.969),rs13217619(0.968),rs67340775(0.966),rs35656932(0.964),rs35353359(0.963),rs34243448(0.961),rs149949(0.959),rs132080…
	rs3785235	16	34	rs11640647(0.991),rs11640969(0.989),rs11640652(0.987),rs716983(0.984),rs10492762(0.98),rs7191200(0.976),rs7186834(0.971),rs7202054(0.966),rs7196688(0.961),rs7191889(0.955),rs9925434(0.95),rs7198928(0.944),rs11641267(0.937),rs11646221(0.93),rs7184911(0.921),rs3785229(0.911),rs35851985(0.899),rs11077203(0.885),rs17685565(0.87),rs4787048(0.854),rs12923795(0.836),rs3785234(0.818),rs11077206(0.799),rs…
	rs3845980	3	2	rs1515465(0.997),rs3845980(0.751)
	rs4679826	3	41	rs1095644(0.992),rs827119(0.99),rs866124(0.987),rs827105(0.985),rs6441191(0.982),rs6788695(0.98),rs1730038(0.977),rs827107(0.975),rs827183(0.972),rs827115(0.969),rs1520657(0.966),rs827186(0.963),rs827138(0.96),rs827189(0.957),rs77228770(0.953),rs1724650(0.95),rs1520666(0.945),rs2731113(0.941),rs1095625(0.936),rs1520662(0.932),rs827182(0.927),rs1095631(0.922),rs1103981(0.918),rs1095632(0.913),rs11…
	rs483143	6	121	rs13218875(0.99),rs138234416(0.99),rs67040724(0.99),rs13198809(0.989),rs202906(0.989),rs13205911(0.988),rs33932084(0.988),rs67662114(0.988),rs13216117(0.987),rs401763(0.987),rs66868086(0.987),rs13199649(0.986),rs35001169(0.986),rs13214023(0.985),rs36101351(0.985),rs13217619(0.984),rs28360499(0.984),rs401754(0.984),rs35037868(0.983),rs67340775(0.983),rs35656932(0.982),rs9295740(0.982),rs34243448(0…
	rs57713596	6	61	rs66975207(0.991),rs13195040(0.99),rs55834529(0.989),rs56401801(0.988),rs41269265(0.987),rs13191474(0.986),rs67777156(0.985),rs35565446(0.984),rs35400317(0.982),rs66462181(0.981),rs34071253(0.98),rs66488313(0.978),rs28360634(0.977),rs35768595(0.976),rs45527431(0.974),rs34953377(0.973),rs66841633(0.971),rs13218537(0.969),rs71537559(0.968),rs13207082(0.966),rs35120058(0.964),rs34332556(0.961),rs351…
	rs71566335	6	31	rs35291121(0.992),rs72937677(0.987),rs68081435(0.983),rs1506085(0.978),rs66538288(0.972),rs36028076(0.967),rs13191359(0.96),rs241810(0.951),rs68182921(0.942),rs67523492(0.928),rs13205255(0.915),rs3798514(0.896),rs3798510(0.874),rs72935902(0.849),rs34979551(0.825),rs13209911(0.793),rs13209418(0.756),rs13218655(0.716),rs71566340(0.675),rs17793103(0.631),rs1395120(0.583),rs17240428(0.534),rs13192682…
	rs7289932	22	23	rs139507(0.996),rs139502(0.98),rs104974(0.964),rs470112(0.944),rs139515(0.923),rs139498(0.901),rs139516(0.878),rs139535(0.854),rs139525(0.83),rs6519249(0.803),rs139519(0.774),rs139506(0.743),rs11703267(0.706),rs139503(0.668),rs139526(0.629),rs34011394(0.58),rs1984584(0.522),rs1003619(0.462),rs13057907(0.394),rs7292854(0.327),rs7287619(0.253),rs55658582(0.173),rs7289932(0.092)
	rs73352630	5	10	rs72809898(0.991),rs115548339(0.988),rs7723341(0.985),rs72816020(0.967),rs72811611(0.945),rs72811617(0.923),rs72816014(0.891),rs78264849(0.852),rs80302414(0.644),rs73352630(0.344)
	rs7772160	6	80	rs7754678(0.991),rs6908086(0.989),rs12197858(0.988),rs10484397(0.987),rs7753569(0.986),rs12200018(0.985),rs2092122(0.984),rs57647048(0.983),rs7748366(0.981),rs6900278(0.98),rs10807024(0.979),rs55705181(0.978),rs7743465(0.977),rs764461(0.975),rs10484398(0.974),rs4713101(0.973),rs2206254(0.972),rs6914542(0.97),rs7771598(0.969),rs7744110(0.968),rs6456789(0.966),rs7743443(0.965),rs10484396(0.964),rs7…
	rs867328	11	23	rs10750018(0.994),rs10789933(0.978),rs10750017(0.963),rs7944837(0.947),rs1940707(0.931),rs11214442(0.915),rs11214443(0.898),rs1940706(0.881),rs10502163(0.864),rs12363408(0.846),rs61902793(0.828),rs1940722(0.808),rs10891485(0.788),rs7128707(0.767),rs1940735(0.743),rs721496(0.669),rs7941072(0.591),rs10891488(0.512),rs4424705(0.433),rs12574676(0.353),rs11214468(0.267),rs12365502(0.179),rs1884(0.091)
	rs974711	4	63	rs3796664(0.99),rs3822095(0.99),rs2119787(0.989),rs3910104(0.989),rs12502363(0.988),rs11097234(0.987),rs763443(0.986),rs11733704(0.985),rs55732478(0.984),rs28777703(0.983),rs28734152(0.981),rs28415623(0.979),rs28507349(0.977),rs1372521(0.975),rs6816736(0.973),rs6817001(0.972),rs1822217(0.97),rs10028246(0.968),rs2870029(0.966),rs17192189(0.964),rs28403500(0.962),rs12331318(0.96),rs10004413(0.958),…
	rs10223052	5	19	rs6895046(0.993),rs6898746(0.989),rs4700418(0.986),rs12188627(0.98),rs11954859(0.972),rs7732234(0.964),rs10041978(0.955),rs6879809(0.944),rs1374043(0.933),rs1986252(0.922),rs6449529(0.878),rs13169711(0.825),rs13170135(0.771),rs10939902(0.71),rs7709645(0.645),rs7724551(0.571),rs4604142(0.47),rs6449528(0.341),rs7701440(0.19)
	rs10430665	10	84	rs10883806(0.99),rs112699822(0.989),rs78821730(0.988),rs12221064(0.987),rs77602510(0.986),rs17115213(0.985),rs10509759(0.984),rs12411886(0.983),rs11191484(0.981),rs10883808(0.98),rs112314091(0.979),rs78260931(0.977),rs11191472(0.975),rs12413409(0.974),rs17879819(0.972),rs10883815(0.971),rs11191479(0.969),rs112390216(0.967),rs12221335(0.965),rs77860422(0.963),rs11191515(0.961),rs7475853(0.959),rs1…
	rs11065637	12	1	rs4766428(1)
	rs1191551	14	13	rs28608164(0.995),rs1191546(0.989),rs974074(0.981),rs1191547(0.973),rs61979156(0.965),rs1958123(0.954),rs1191549(0.942),rs61979159(0.896),rs17571951(0.837),rs61979157(0.749),rs2224588(0.659),rs17571979(0.563),rs1191551(0.46)
	rs13135092	4	1	rs13135092(1)
	rs13201681	6	59	rs72854513(0.99),rs13208096(0.989),rs56075693(0.987),rs34218844(0.985),rs13205211(0.983),rs13204012(0.981),rs35656932(0.979),rs56189111(0.977),rs35072899(0.975),rs13191786(0.972),rs35016036(0.97),rs35001169(0.967),rs34243448(0.964),rs35030260(0.961),rs34832585(0.957),rs35744819(0.952),rs13197633(0.947),rs35952432(0.941),rs13214023(0.935),rs72846780(0.93),rs34588114(0.923),rs72846794(0.916),rs1320…
LCU	rs4300175	1	310	rs11210152(0.99),rs11210154(0.99),rs12126688(0.99),rs12127282(0.99),rs139705609(0.99),rs35449387(0.99),rs61766376(0.99),rs11210166(0.989),rs12119161(0.989),rs12121441(0.989),rs13376454(0.989),rs1405051(0.989),rs35312548(0.989),rs4491023(0.989),rs7516218(0.989),rs7540296(0.989),rs7555449(0.989),rs11210157(0.988),rs12118367(0.988),rs12126062(0.988),rs12126853(0.988),rs36118829(0.988),rs4297242(0.98…
	rs56055628	8	12	rs55667547(0.991),rs7832163(0.99),rs10099330(0.989),rs6998660(0.988),rs11167138(0.987),rs11988550(0.985),rs67439964(0.983),rs4976994(0.977),rs72687357(0.972),rs72687350(0.96),rs72687343(0.855),rs72687362(0.69)
	rs60045856	6	5	rs116827595(1),rs45506201(0.988),rs114595701(0.974),rs115591082(0.96),rs60045856(0.626)
	rs725957	12	2	rs1098740(1),rs725957(0.848)
	rs72843784	6	17	rs71206067(0.992),rs34816374(0.988),rs45527431(0.984),rs34546498(0.977),rs35173303(0.968),rs35869525(0.959),rs66975207(0.947),rs80264589(0.932),rs60882115(0.915),rs71557378(0.89),rs57440165(0.861),rs13198716(0.832),rs72843784(0.803),rs183280845(0.767),rs13220495(0.72),rs75782365(0.508),rs41266839(0.259)
AUDIT_T	rs2276882	4	48	rs363099(0.99),rs73193303(0.99),rs362275(0.989),rs66684864(0.988),rs362273(0.987),rs2530598(0.986),rs2298967(0.985),rs362336(0.984),rs3755883(0.983),rs6855981(0.981),rs82334(0.979),rs82332(0.978),rs362309(0.976),rs2298969(0.973),rs2269478(0.97),rs2024115(0.967),rs3095075(0.964),rs362314(0.96),rs2071704(0.957),rs762855(0.953),rs2237007(0.947),rs363063(0.941),rs3856973(0.934),rs28867436(0.925),rs46…
AUDIT_C	rs4649957	1	26	rs10789340(0.991),rs2012697(0.987),rs990871(0.98),rs11209943(0.974),rs10889947(0.964),rs11209948(0.953),rs10789336(0.939),rs11209950(0.925),rs2815752(0.911),rs1841499(0.894),rs11209952(0.877),rs11209951(0.856),rs2815765(0.836),rs3101339(0.81),rs3101336(0.779),rs2568952(0.733),rs2613494(0.676),rs3101337(0.619),rs2815753(0.562),rs1432639(0.506),rs1460943(0.449),rs2568960(0.379),rs2568956(0.31),rs14…
AUDIT_P	rs4937872	11	95	rs7111153(0.992),rs2186709(0.987),rs1940728(0.981),rs4294596(0.976),rs7926312(0.97),rs10891490(0.964),rs4144892(0.958),rs4381397(0.952),rs1940702(0.946),rs7108081(0.94),rs1940701(0.934),rs723599(0.928),rs10891487(0.922),rs10732853(0.916),rs999851(0.91),rs7127712(0.903),rs7115165(0.897),rs4589334(0.89),rs1940733(0.883),rs6589354(0.876),rs7113596(0.87),rs7127930(0.863),rs10750019(0.856),rs7118907(0…
	rs557042	6	118	rs35202262(0.99),rs35949109(0.99),rs7752448(0.99),rs149866169(0.989),rs149943(0.989),rs67240003(0.989),rs34864796(0.988),rs66868086(0.988),rs13218875(0.987),rs156743(0.987),rs45509595(0.986),rs6904596(0.986),rs61742093(0.985),rs13199649(0.984),rs13193295(0.983),rs200493(0.983),rs13200214(0.982),rs71559067(0.981),rs138234416(0.98),rs17693963(0.979),rs71559054(0.978),rs67040724(0.976),rs13217619(0.…
MDD	rs56285315	9	3	rs78603147(0.994),rs55863202(0.988),rs56285315(0.92)
	rs62401383	6	81	rs12215012(0.991),rs10946940(0.99),rs10946936(0.989),rs6899903(0.987),rs200971(0.986),rs12208078(0.984),rs13201411(0.982),rs200503(0.98),rs510987(0.978),rs200967(0.977),rs200951(0.975),rs4711163(0.972),rs200502(0.97),rs2394002(0.968),rs6921256(0.965),rs4713121(0.963),rs9357042(0.96),rs9461406(0.957),rs9380010(0.954),rs2056925(0.95),rs6910838(0.946),rs2893931(0.942),rs9295746(0.938),rs2179095(0.93…
	rs67777156	6	114	rs28362606(0.99),rs9379851(0.99),rs34550936(0.989),rs9357006(0.989),rs9358932(0.989),rs34622023(0.988),rs9393707(0.988),rs9379854(0.987),rs9379855(0.987),rs2073530(0.986),rs9393711(0.986),rs72836482(0.985),rs9379856(0.985),rs9393708(0.985),rs9366654(0.984),rs9393735(0.984),rs2073531(0.983),rs9393706(0.983),rs9348709(0.982),rs9379857(0.982),rs9366653(0.981),rs9379853(0.981),rs9348712(0.98),rs93798…
	rs6783233	3	121	rs1824066(0.99),rs7618118(0.989),rs9827255(0.988),rs61503512(0.987),rs9681843(0.986),rs58077016(0.985),rs9968218(0.984),rs56308781(0.983),rs59416261(0.982),rs10934430(0.981),rs4688073(0.98),rs73178542(0.979),rs56302821(0.978),rs6773858(0.977),rs17667504(0.976),rs7645152(0.975),rs2870562(0.974),rs2870563(0.972),rs73178533(0.971),rs73178532(0.97),rs73178531(0.969),rs6762091(0.968),rs4282091(0.967),…
	rs67981811	6	76	rs67040724(0.99),rs13217619(0.989),rs142965311(0.988),rs34662244(0.987),rs67662114(0.986),rs13216117(0.984),rs36101351(0.982),rs28360499(0.981),rs71537572(0.979),rs35072899(0.977),rs13205911(0.974),rs72846794(0.972),rs149583087(0.969),rs13197176(0.966),rs35001169(0.962),rs34832585(0.959),rs68188794(0.956),rs35098436(0.952),rs34505829(0.947),rs13217984(0.943),rs35781323(0.938),rs72846780(0.933),rs…
	rs7147721	14	66	rs12434646(0.99),rs7145575(0.989),rs7154845(0.988),rs11629369(0.987),rs2287403(0.986),rs10483863(0.985),rs35769520(0.984),rs12587457(0.983),rs35809608(0.982),rs9441(0.981),rs10138360(0.979),rs2241275(0.978),rs7154256(0.977),rs8014374(0.975),rs10144023(0.973),rs12889277(0.972),rs7153740(0.97),rs34752362(0.968),rs2359240(0.967),rs8016389(0.965),rs12889665(0.963),rs973879(0.961),rs7144654(0.959),rs2…
	rs72676198	1	92	rs6690186(0.991),rs72669469(0.989),rs1988415(0.987),rs6689451(0.985),rs1832417(0.983),rs1925341(0.981),rs79513763(0.979),rs7540244(0.976),rs7536634(0.972),rs72669475(0.969),rs17129307(0.966),rs72669488(0.962),rs72669472(0.959),rs17129100(0.955),rs6664597(0.952),rs17129101(0.948),rs7549727(0.944),rs7528240(0.94),rs74085003(0.936),rs17129269(0.932),rs6664403(0.927),rs17129252(0.921),rs7545674(0.916…
	rs72839477	6	69	rs34543938(0.99),rs13210634(0.989),rs56405707(0.989),rs13192965(0.988),rs13215275(0.988),rs13217620(0.987),rs17750747(0.986),rs6918792(0.986),rs17749927(0.985),rs13195728(0.984),rs67101035(0.983),rs67859638(0.983),rs35819751(0.982),rs13212651(0.981),rs35501037(0.98),rs72845070(0.979),rs72847313(0.979),rs34194357(0.978),rs36116761(0.977),rs71559038(0.976),rs34706883(0.975),rs13202291(0.974),rs3440…
	rs7428847	3	21	rs4615111(0.992),rs13066603(0.988),rs9822630(0.984),rs6776422(0.972),rs6775313(0.958),rs9823063(0.942),rs1456186(0.925),rs1456185(0.907),rs1598535(0.889),rs1563439(0.869),rs4597702(0.849),rs13094045(0.828),rs35048916(0.805),rs13073833(0.779),rs10934419(0.753),rs7432757(0.724),rs4687899(0.692),rs4128928(0.657),rs13081204(0.622),rs7431379(0.481),rs7428847(0.279)
	rs7525662	1	487	rs11210218(0.991),rs10399932(0.99),rs10890031(0.99),rs11210144(0.99),rs12564425(0.99),rs6656687(0.99),rs10399828(0.989),rs10890016(0.989),rs11210082(0.989),rs4367754(0.989),rs6424496(0.989),rs7523754(0.989),rs9970090(0.989),rs11210193(0.988),rs12044218(0.988),rs12406253(0.988),rs12737087(0.988),rs1923204(0.988),rs1923240(0.988),rs35851404(0.988),rs61765637(0.988),rs11210167(0.987),rs12129026(0.98…

## Sheet: supplementary table 7
Supplementary Table 7 | Co-location analysis of both decaffeinated coffee consumption and neuropsychiatric traits
Traits	SNP	CHR	Coffee Consumption Beta	Coffee Consumption P	Neuropsychiatric Traits Beta	Neuropsychiatric Traits P	Meta-analysis P	Coloc H4 Prob
Insomnia	rs12969553	18	-0.01717	0.008577	0.0285875	5.854e-08	1.19384e-08	0.00517912
	rs13107325	4	0.1011	9.416e-17	0.0256677	0.007066	2.10907e-16	0.165134
	rs2181389	13	-0.01844	0.004853	0.0344014	1.091e-10	2.72565e-11	0.00538144
	rs55969935	11	-0.04942	1.324e-05	-0.0381173	4.063e-05	1.20484e-08	0.0059818
	rs60751869	2	0.02952	0.0006187	0.0382587	2.957e-08	4.66986e-10	0.00585317
	rs9576155	13	0.01968	0.003443	0.0305292	9.264e-09	2.23371e-09	0.00553609
Neuroticism	rs1050847	16	0.02093	0.001182	-0.0132767	1.149e-08	3.7345e-10	0.083937
	rs10759931	9	-0.01845	0.005196	-0.0123806	2.753e-07	3.94293e-08	0.00599495
	rs10968658	9	0.03	5.253e-06	-0.0138932	5.882e-09	4.04457e-13	0.757873
	rs11082011	18	-0.01916	0.00466	-0.0228736	4.438e-21	7.15633e-21	0.0936175
	rs12438687	15	0.02797	0.003856	0.0181174	1.657e-07	1.76034e-08	0.0733381
	rs12969553	18	-0.01717	0.008577	-0.0150819	1.433e-10	1.6823e-10	0.00645347
	rs13107325	4	0.1011	9.416e-17	0.0151569	0.000651	2.039e-16	0.233757
	rs148696809	6	0.03048	0.001855	0.0188212	2.211e-07	9.19402e-09	0.0334341
	rs1669025	7	-0.01729	0.006745	0.0125061	6.371e-08	1.51686e-08	0.0288956
	rs17671489	18	-0.01906	0.002867	-0.0116393	5.798e-07	3.58538e-08	0.0936463
	rs17692129	17	0.02028	0.002594	-0.0133123	5.385e-08	3.80094e-09	0.00462216
	rs1892350	13	0.01703	0.007341	-0.0141816	6.999e-10	4.32042e-10	0.103965
	rs200477	6	0.027	5.882e-05	-0.011629	1.538e-06	1.17816e-09	0.465834
	rs2067919	5	0.02977	1.244e-05	-0.0132785	5.719e-08	9.2521e-12	0.0678147
	rs2186710	11	-0.0226	0.0005088	-0.016252	4.886e-12	1.84397e-13	0.0056366
	rs28732378	3	0.03196	9.74e-06	-0.012443	1.693e-06	2.18567e-10	0.646228
	rs333453	1	-0.01854	0.009197	-0.0151872	2.838e-09	1.99706e-09	0.0622779
	rs34728579	18	0.02555	0.001355	-0.0153072	9.445e-08	2.76777e-09	0.00451294
	rs35641442	14	0.02255	0.000403	0.0156953	1.101e-11	2.65311e-13	0.0360479
	rs36092177	6	0.03051	0.002092	-0.0194322	1.267e-07	6.08226e-09	0.454238
	rs3785235	16	0.01773	0.007059	-0.0162836	9.014e-12	1.29367e-11	0.0185645
	rs3845980	3	-0.03492	0.002155	-0.0223024	7.624e-08	4.37237e-09	0.0893668
	rs4679826	3	-0.04429	0.005128	0.0310712	8.636e-08	1.36021e-08	0.0496087
	rs483143	6	0.03259	0.0004997	-0.0200142	3.734e-09	4.77077e-11	0.471513
	rs57713596	6	0.0294	0.001165	-0.0182298	4.492e-08	1.20213e-09	0.233387
	rs71566335	6	0.02997	0.001519	0.0183172	1.064e-07	3.83068e-09	0.0513486
	rs7289932	22	-0.01692	0.008228	0.0132494	1.093e-08	4.67354e-09	0.00829032
	rs73352630	5	-0.03606	0.002834	0.0225061	9.474e-08	6.89185e-09	0.04762
	rs7772160	6	-0.02137	0.0007689	0.0127495	2.877e-08	4.87806e-10	0.446235
	rs867328	11	-0.04347	3.328e-06	0.0138784	3.175e-05	1.89047e-09	0.00194452
	rs974711	4	0.01656	0.00937	0.0130721	1.47e-08	7.69966e-09	0.0448431
LCU	rs11214470	11	-0.0408	1.693e-05	-0.0554	3.266e-05	3.14971e-08	0.202504
	rs12511373	4	0.05169	9.242e-07	-0.0499	0.002737	3.12381e-08	0.160361
	rs13107325	4	0.1011	9.416e-17	-0.0676	0.0001631	1.05176e-19	0.893472
	rs1368740	3	-0.02908	7.24e-05	-0.0768	1.338e-13	3.232e-13	0.509228
	rs9919557	11	-0.02069	0.001516	-0.061	6.534e-11	1.36806e-10	0.202457
AUDIT_T	rs13107325	4	0.1011	9.416e-17	-0.016801	2.94442e-13	4.12317e-23	0.999012
AUDIT_C	rs13107325	4	0.1011	9.416e-17	-0.013248	3.01717e-10	6.87351e-22	0.999473
AUDIT_P	rs13107325	4	0.1011	9.416e-17	-0.014975	7.87046e-14	2.53444e-24	0.989152
	rs4371620	4	-0.04042	3.87e-07	0.0036645	0.00522156	4.58021e-08	0.989152
MDD	rs10946917	6	-0.0238	0.0002424	0.0279	2.608e-10	6.42068e-13	0.457851
	rs1116690	4	-0.02251	0.002143	-0.025	4.458e-07	1.49446e-08	0.182573
	rs12438687	15	0.02797	0.003856	0.0344	1.992e-07	9.2011e-09	0.162586
	rs12631196	3	0.02139	0.0009095	0.0241	3.279e-08	4.85727e-10	0.228333
	rs1263674	2	0.01947	0.004478	-0.026	1.868e-08	9.8582e-10	0.100484
	rs12719532	5	-0.01666	0.008902	-0.0231	8.108e-08	1.02341e-08	0.0044847
	rs12967855	18	-0.01921	0.004637	0.0294	1.501e-10	1.46428e-11	0.112704
	rs12969553	18	-0.01717	0.008577	-0.0272	8.195e-10	1.16778e-10	0.00360997
	rs13107325	4	0.1011	9.416e-17	0.0242	0.003878	1.88696e-16	0.207831
	rs13353100	13	0.01759	0.008573	0.0233	2.854e-07	2.64647e-08	0.05088
	rs150864553	3	0.124	1.987e-05	-0.0886	1.45e-05	7.12323e-09	0.887065
	rs166418	9	-0.01704	0.00742	-0.0247	9.857e-09	1.13696e-09	0.0608802
	rs2194028	5	0.03044	9.818e-06	0.0209	6.008e-06	1.51684e-09	0.107837
	rs2276882	4	-0.01954	0.00237	-0.0228	5.009e-07	1.1761e-08	0.0759202
	rs4649957	1	0.01772	0.006079	-0.0314	7.074e-13	1.9568e-13	0.0183858
	rs4937872	11	-0.0226	0.0005075	-0.0214	1.282e-06	7.55984e-09	0.00485053
	rs557042	6	0.03241	0.0005419	-0.0557	3.402e-17	5.76451e-19	0.326022
	rs56285315	9	0.05926	0.0001826	0.0493	6.488e-06	1.7851e-08	0.0606201
	rs62401383	6	-0.02443	0.0002045	0.0297	2.813e-11	9.90725e-14	0.442345
	rs67777156	6	0.03181	0.001723	-0.0543	4.758e-14	2.20303e-15	0.284689
	rs6783233	3	0.0206	0.003496	0.0295	7.067e-10	4.70072e-11	0.0867025
	rs67981811	6	0.03053	0.002079	0.062	1.141e-18	1.71189e-19	0.339269
	rs7147721	14	0.02341	0.0002481	-0.0259	2.786e-09	1.11654e-11	0.280239
	rs72676198	1	0.02549	0.005632	0.0328	1.452e-07	9.27689e-09	0.0515102
	rs72839477	6	0.03061	0.0024	-0.0572	1.166e-15	8.70702e-17	0.441039
	rs7428847	3	0.01936	0.003771	-0.022	1.091e-06	4.42222e-08	0.0867132
	rs7525662	1	0.01762	0.005575	-0.0283	5.319e-11	5.83343e-12	0.0145561

## Sheet: supplementary table 8
Supplementary Table 8 | TWAS results of decaffeinated coffee consumption (FDR<0.05)
Tissue	Gene.ID	CHR	TWAS.Z	TWAS.P	FDR
Adipose_Subcutaneous	CCDC18	1	4.591	4.41e-06	0.0360782
Adipose_Visceral_Omentum	NDST2	10	4.52006	6.18e-06	0.0380935
Adrenal_Gland	NDST2	10	4.3861	1.15e-05	0.0368643
Adrenal_Gland	COPZ1	12	-4.2194	2.45e-05	0.0368643
Adrenal_Gland	SNRNP25	16	4.2719	1.94e-05	0.0368643
Artery_Tibial	TMED5	1	4.42	9.87e-06	0.0323123
Artery_Tibial	SYNPO2L	10	4.382	1.18e-05	0.0323123
Artery_Tibial	SNRNP25	16	4.50142	6.75e-06	0.0323123
Brain_Anterior_cingulate_cortex_BA24	RP4-614O4.12	20	4.8846	1.04e-06	0.00280904
Brain_Caudate_basal_ganglia	TMED5	1	4.427	9.56e-06	0.0174757
Brain_Caudate_basal_ganglia	ACSS2	20	-4.155	3.25e-05	0.0396067
Brain_Caudate_basal_ganglia	RP4-614O4.12	20	4.683	2.82e-06	0.0103099
Brain_Cerebellar_Hemisphere	TMED5	1	4.371	1.24e-05	0.0181908
Brain_Cerebellar_Hemisphere	POLR3K	16	4.08	4.5e-05	0.039609
Brain_Cerebellar_Hemisphere	IL9RP3	16	4.08	4.5e-05	0.039609
Brain_Cerebellar_Hemisphere	GJC1	17	4.422	9.78e-06	0.0181908
Brain_Cerebellar_Hemisphere	ACSS2	20	-4.371	1.24e-05	0.0181908
Brain_Cerebellar_Hemisphere	TMED5	1	4.371	1.24e-05	0.0180999
Brain_Cerebellar_Hemisphere	POLR3K	16	4.08	4.5e-05	0.039411
Brain_Cerebellar_Hemisphere	IL9RP3	16	4.08	4.5e-05	0.039411
Brain_Cerebellar_Hemisphere	GJC1	17	4.422	9.78e-06	0.0180999
Brain_Cerebellar_Hemisphere	ACSS2	20	-4.371	1.24e-05	0.0180999
Brain_Cerebellum	RP4-717I23.3	1	4.10951	3.97e-05	0.0377132
Brain_Cerebellum	ANO7P1	1	4.15642	3.23e-05	0.0377132
Brain_Cerebellum	CYP21A2	6	-4.04815	5.16e-05	0.0377132
Brain_Cerebellum	EFTUD2	17	-4.243	2.21e-05	0.0377132
Brain_Cerebellum	GJC1	17	4.422	9.78e-06	0.0377132
Brain_Cerebellum	EIF6	20	4.2122	2.53e-05	0.0377132
Brain_Cerebellum	RBM12	20	4.084	4.43e-05	0.0377132
Brain_Cerebellum	ZSCAN9	6	-4.0714	4.67e-05	0.0377132
Brain_Cortex	FBXO42	1	-4.7246	2.31e-06	0.00516774
Brain_Cortex	RP4-614O4.12	20	4.7014	2.58e-06	0.00516774
Brain_Frontal_Cortex_BA9	FBXO42	1	-4.89479	9.84e-07	0.00308681
Brain_Spinal_cord_cervical_c-1	TMED5	1	4.5589	5.14e-06	0.00825236
Brain_Spinal_cord_cervical_c-1	RP4-614O4.12	20	4.459	8.24e-06	0.00825236
Cells_EBV-transformed_lymphocytes	ZSWIM8-AS1	10	-4.398	1.09e-05	0.0299859
Cells_Transformed_fibroblasts	TMED5	1	4.42699	9.56e-06	0.0234029
Cells_Transformed_fibroblasts	CAMK2G	10	-4.707	2.51e-06	0.00921672
Cells_Transformed_fibroblasts	GLUD1P3	10	-4.948	7.5e-07	0.005508
Colon_Transverse	TMED5	1	4.425	9.64e-06	0.0255846
Colon_Transverse	DR1	1	-4.591	4.41e-06	0.0234083
Esophagus_Gastroesophageal_Junction	SNRNP25	16	4.417	1e-05	0.04879
Esophagus_Mucosa	TMED5	1	4.41805	9.96e-06	0.034866
Esophagus_Mucosa	DR1	1	-4.23	2.34e-05	0.0450576
Esophagus_Mucosa	CAMK2G	10	-4.35934	1.3e-05	0.034866
Esophagus_Mucosa	STAT6	12	-4.4836	7.34e-06	0.034866
Esophagus_Mucosa	FAM83C	20	4.1888	2.8e-05	0.0450576
Esophagus_Muscularis	CCDC18	1	4.427	9.56e-06	0.0371071
Esophagus_Muscularis	SNRNP25	16	4.5402	5.62e-06	0.0371071
Heart_Atrial_Appendage	SNRNP25	16	4.5854	4.53e-06	0.0256443
Lung	NDST2	10	4.81147	1.5e-06	0.0116445
Lung	SNRNP25	16	4.45169	8.52e-06	0.0330704
Minor_Salivary_Gland	RP4-717I23.3	1	4.5838	4.57e-06	0.00829912
Muscle_Skeletal	TMED5	1	4.493	7.02e-06	0.0268903
Muscle_Skeletal	DCLK3	3	4.46806	7.89e-06	0.0268903
Muscle_Skeletal	SYNPO2L	10	4.398	1.09e-05	0.0268903
Muscle_Skeletal	SNRNP25	16	4.23093	2.33e-05	0.0431108
Nerve_Tibial	TMED5	1	4.382	1.18e-05	0.0189646
Nerve_Tibial	CCDC18	1	4.591	4.41e-06	0.0189646
Nerve_Tibial	MOXD1	6	-4.42527	9.63e-06	0.0189646
Nerve_Tibial	SEC24C	10	-4.41	1.03e-05	0.0189646
Nerve_Tibial	ZSWIM8-AS1	10	-5.10226	3.36e-07	0.00324005
Nerve_Tibial	SNRNP25	16	4.48908	7.15e-06	0.0189646
Nerve_Tibial	GSS	20	-4.155	3.25e-05	0.0447711
Small_Intestine_Terminal_Ileum	DR1	1	-4.64182	3.45e-06	0.00633276
Small_Intestine_Terminal_Ileum	CCDC18	1	4.591	4.41e-06	0.00633276
Small_Intestine_Terminal_Ileum	PIWIL2	8	-4.23052	2.33e-05	0.0223059
Stomach	TMED5	1	4.425	9.64e-06	0.0157163
Stomach	SNRNP25	16	4.40376	1.06e-05	0.0157163
Stomach	CTC-296K1.3	17	-4.51496	6.33e-06	0.0157163
Testis	ZSWIM8	10	-4.41	1.03e-05	0.0480636
Testis	MCFD2P1	6	-4.4082	1.04e-05	0.0480636
Whole_Blood	NDST2	10	4.352	1.35e-05	0.0404933
Whole_Blood	EFTUD2	17	-4.409	1.04e-05	0.0404933

## Sheet: supplementary table 9
Supplementary Table 9 | TWAS results of Insomnia (FDR<0.05)
Tissue	Gene.ID	CHR	TWAS.Z	TWAS.P	FDR
Adipose_Subcutaneous	GLRX2	1	-3.65239	0.00026	0.0386124
Adipose_Subcutaneous	SHISA4	1	-4.704	2.55e-06	0.0052071
Adipose_Subcutaneous	INO80B	2	-3.56374	0.000366	0.044863
Adipose_Subcutaneous	LRPPRC	2	-3.62501	0.000289	0.0406992
Adipose_Subcutaneous	NBEAL1	2	3.84737	0.000119	0.0237071
Adipose_Subcutaneous	RP11-686O6.2	2	3.82702	0.00013	0.0252819
Adipose_Subcutaneous	LXN	3	4.163	3.14e-05	0.0121915
Adipose_Subcutaneous	CGGBP1	3	4.258	2.06e-05	0.00989769
Adipose_Subcutaneous	SFMBT1	3	3.62905	0.000284	0.0406992
Adipose_Subcutaneous	RNF123	3	3.5472	0.000389	0.0460486
Adipose_Subcutaneous	GFM1	3	-4.212	2.53e-05	0.0114806
Adipose_Subcutaneous	MLF1	3	4.16032	3.18e-05	0.0121915
Adipose_Subcutaneous	C3orf38	3	3.563	0.000367	0.044863
Adipose_Subcutaneous	ZBTB20	3	-3.86651	0.00011	0.0237071
Adipose_Subcutaneous	EBLN2	3	3.668	0.000244	0.0386124
Adipose_Subcutaneous	RP11-379F4.7	3	3.56353	0.000366	0.044863
Adipose_Subcutaneous	SH3D19	4	3.576	0.000349	0.044863
Adipose_Subcutaneous	SMAD5	5	4.63065	3.65e-06	0.00596264
Adipose_Subcutaneous	PPIP5K2	5	4.27307	1.93e-05	0.00985265
Adipose_Subcutaneous	SAR1B	5	3.528	0.000419	0.0488913
Adipose_Subcutaneous	CAMLG	5	3.62625	0.000288	0.0406992
Adipose_Subcutaneous	EIF3KP1	5	-4.42744	9.54e-06	0.00708388
Adipose_Subcutaneous	HACE1	6	4.10948	3.97e-05	0.0121915
Adipose_Subcutaneous	DNPH1	6	-4.518	6.24e-06	0.0060534
Adipose_Subcutaneous	LEMD2	6	3.664	0.000248	0.0386124
Adipose_Subcutaneous	RP1-20N2.6	6	3.69988	0.000216	0.037538
Adipose_Subcutaneous	RP3-467N11.1	6	3.67961	0.000234	0.0386124
Adipose_Subcutaneous	FOXP2	7	-4.58855	4.46e-06	0.0060534
Adipose_Subcutaneous	RRM2B	8	-4.122	3.76e-05	0.0121915
Adipose_Subcutaneous	NDUFAF6	8	-4.012	6.02e-05	0.0175612
Adipose_Subcutaneous	KIAA1456	8	-3.661	0.000251	0.0386124
Adipose_Subcutaneous	ADO	10	-4.434	9.25e-06	0.00708388
Adipose_Subcutaneous	MARCKSL1P1	10	-3.877	0.000106	0.0237071
Adipose_Subcutaneous	MTCH2	11	-3.59658	0.000322	0.0438349
Adipose_Subcutaneous	SLC39A13	11	-4.148	3.35e-05	0.0121915
Adipose_Subcutaneous	PSMC3	11	-4.5039	6.67e-06	0.0060534
Adipose_Subcutaneous	RAPSN	11	4.108	3.99e-05	0.0121915
Adipose_Subcutaneous	METTL15	11	-3.85274	0.000117	0.0237071
Adipose_Subcutaneous	C1QTNF4	11	3.56228	0.000368	0.044863
Adipose_Subcutaneous	RP11-755F10.3	11	-3.65572	0.000256	0.0386124
Adipose_Subcutaneous	RP11-867G23.1	11	-3.94393	8.02e-05	0.0204711
Adipose_Subcutaneous	CDK2AP1	12	4.14378	3.42e-05	0.0121915
Adipose_Subcutaneous	MMAB	12	-3.558	0.000374	0.044924
Adipose_Subcutaneous	LMBR1L	12	3.795	0.000148	0.0280311
Adipose_Subcutaneous	ARHGEF25	12	-3.89413	9.86e-05	0.0230571
Adipose_Subcutaneous	RP11-386G11.10	12	4.106	4.03e-05	0.0121915
Adipose_Subcutaneous	PCDH9	13	-3.6694	0.000243	0.0386124
Adipose_Subcutaneous	ZFYVE21	14	3.68239	0.000231	0.0386124
Adipose_Subcutaneous	MAPK1IP1L	14	-3.97555	7.02e-05	0.0197722
Adipose_Subcutaneous	TIPIN	15	4.37424	1.22e-05	0.00766535
Adipose_Subcutaneous	MAP2K5	15	3.732	0.00019	0.0337374
Adipose_Subcutaneous	SKOR1	15	4.3156	1.59e-05	0.00865808
Adipose_Subcutaneous	SNX11	17	4.10787	3.99e-05	0.0121915
Adipose_Subcutaneous	IFI35	17	-3.90691	9.35e-05	0.0230571
Adipose_Subcutaneous	RP11-798G7.5	17	6.08399	1.17e-09	9.55656e-06
Adipose_Subcutaneous	NMT1	17	5.92621	3.1e-09	1.26604e-05
Adipose_Subcutaneous	DCAKD	17	-5.06306	4.13e-07	0.00112446
Adipose_Subcutaneous	CCDC57	17	3.78958	0.000151	0.0280311
Adipose_Subcutaneous	ACBD4	17	3.9527	7.73e-05	0.0204711
Adipose_Subcutaneous	SNORD3B-1	17	3.56858	0.000359	0.044863
Adipose_Subcutaneous	ZNF585A	19	3.586	0.000336	0.044863
Adipose_Subcutaneous	ZNF580	19	3.89346	9.88e-05	0.0230571
Adipose_Subcutaneous	LILRA6	19	4.33152	1.48e-05	0.00863474
Adipose_Subcutaneous	RNF24	20	3.61694	0.000298	0.0412553
Adipose_Subcutaneous	ARFGEF2	20	-4.523	6.1e-06	0.0060534
Adipose_Subcutaneous	CSE1L	20	-4.40079	1.08e-05	0.0073512
Adipose_Subcutaneous	NCOA6	20	3.85753	0.000115	0.0237071
Adipose_Subcutaneous	DOPEY2	21	-3.8486	0.000119	0.0237071
Adipose_Subcutaneous	CCDC134	22	3.73776	0.000186	0.0337374
Adipose_Subcutaneous	EP300	22	3.95	7.82e-05	0.0204711
Adipose_Visceral_Omentum	CNIH3	1	-3.82967	0.000128	0.0254225
Adipose_Visceral_Omentum	SHISA4	1	-3.64916	0.000263	0.0368021
Adipose_Visceral_Omentum	AL645728.1	1	-4.82827	1.38e-06	0.00169933
Adipose_Visceral_Omentum	ABCB6	2	-3.88221	0.000104	0.0213443
Adipose_Visceral_Omentum	NBEAL1	2	3.621	0.000293	0.038383
Adipose_Visceral_Omentum	LBX2	2	3.585	0.000337	0.0414982
Adipose_Visceral_Omentum	RP11-523H20.3	2	3.585	0.000337	0.0414982
Adipose_Visceral_Omentum	SEMA3F	3	-3.773	0.000161	0.0283222
Adipose_Visceral_Omentum	RBM6	3	-3.777	0.000159	0.0283222
Adipose_Visceral_Omentum	RARRES1	3	5.5078	3.63e-08	0.00011175
Adipose_Visceral_Omentum	MFSD1	3	-3.7414	0.000183	0.0298128
Adipose_Visceral_Omentum	CGGBP1	3	4.258	2.06e-05	0.00905959
Adipose_Visceral_Omentum	CCDC36	3	-3.893	9.9e-05	0.0210187
Adipose_Visceral_Omentum	HYAL3	3	-3.95	7.81e-05	0.0192345
Adipose_Visceral_Omentum	RP11-3B7.1	3	-3.893	9.9e-05	0.0210187
Adipose_Visceral_Omentum	RP11-379F4.7	3	4.382	1.18e-05	0.00660478
Adipose_Visceral_Omentum	TMEM161B-AS1	5	3.675	0.000238	0.0363413
Adipose_Visceral_Omentum	HACE1	6	4.84576	1.26e-06	0.00169933
Adipose_Visceral_Omentum	DNPH1	6	-4.518	6.24e-06	0.00542432
Adipose_Visceral_Omentum	LEMD2	6	3.664	0.000248	0.0363556
Adipose_Visceral_Omentum	FOXP2	7	-4.199	2.68e-05	0.0110005
Adipose_Visceral_Omentum	NDUFAF6	8	-4.012	6.02e-05	0.0165971
Adipose_Visceral_Omentum	CCNE2	8	-4.012	6.02e-05	0.0165971
Adipose_Visceral_Omentum	RP11-369K16.1	8	3.73948	0.000184	0.0298128
Adipose_Visceral_Omentum	SLC25A25	9	-3.62978	0.000284	0.0380128
Adipose_Visceral_Omentum	CUBN	10	-3.76037	0.00017	0.0290747
Adipose_Visceral_Omentum	ADO	10	-4.5343	5.78e-06	0.00542432
Adipose_Visceral_Omentum	MARCKSL1P1	10	-3.791	0.00015	0.0279864
Adipose_Visceral_Omentum	SLC39A13	11	-4.005	6.2e-05	0.0165971
Adipose_Visceral_Omentum	PSMC3	11	-6.0853	1.16e-09	7.14212e-06
Adipose_Visceral_Omentum	C1QTNF4	11	3.5554	0.000377	0.0446382
Adipose_Visceral_Omentum	SLC22A18AS	11	3.6708	0.000242	0.0363413
Adipose_Visceral_Omentum	RP11-867G23.1	11	-3.8939	9.86e-05	0.0210187
Adipose_Visceral_Omentum	ARHGEF25	12	-3.70475	0.000212	0.0334688
Adipose_Visceral_Omentum	RP11-386G11.10	12	4.146	3.38e-05	0.0130067
Adipose_Visceral_Omentum	ALG5	13	-4.079	4.52e-05	0.0146472
Adipose_Visceral_Omentum	DIAPH3	13	4.4465	8.73e-06	0.00542432
Adipose_Visceral_Omentum	TIPIN	15	4.3263	1.52e-05	0.00779887
Adipose_Visceral_Omentum	MAP2K5	15	3.807	0.000141	0.0271293
Adipose_Visceral_Omentum	DIS3L	15	-4.0804	4.5e-05	0.0146472
Adipose_Visceral_Omentum	SKOR1	15	3.9065	9.36e-05	0.0210187
Adipose_Visceral_Omentum	NUDT21	16	3.57705	0.000348	0.0420125
Adipose_Visceral_Omentum	SNX11	17	4.119	3.81e-05	0.0137989
Adipose_Visceral_Omentum	RP11-798G7.5	17	4.26589	1.99e-05	0.00905959
Adipose_Visceral_Omentum	NMT1	17	5.111	3.2e-07	0.000656747
Adipose_Visceral_Omentum	DCAKD	17	-4.44461	8.81e-06	0.00542432
Adipose_Visceral_Omentum	CCDC57	17	3.64056	0.000272	0.0372156
Adipose_Visceral_Omentum	LINC00910	17	3.99204	6.55e-05	0.0168035
Adipose_Visceral_Omentum	RPL23AP79	19	3.585	0.000337	0.0414982
Adipose_Visceral_Omentum	LILRA6	19	4.014	5.97e-05	0.0165971
Adipose_Visceral_Omentum	RNF24	20	3.656	0.000256	0.0366556
Adipose_Visceral_Omentum	CSE1L	20	-4.4862	7.25e-06	0.00542432
Adrenal_Gland	HHAT	1	-3.9	9.65e-05	0.0188888
Adrenal_Gland	TMEM52	1	-4.35	1.37e-05	0.00597538
Adrenal_Gland	EFCAB2	1	3.64	0.000276	0.0355015
Adrenal_Gland	RP11-156E8.1	1	-3.54	0.0004	0.0473895
Adrenal_Gland	INO80B	2	-3.714	0.000204	0.0289816
Adrenal_Gland	LRPPRC	2	-3.7397	0.000184	0.0279124
Adrenal_Gland	RBM6	3	-3.909	9.27e-05	0.0188888
Adrenal_Gland	SMIM4	3	4.25892	2.05e-05	0.00769092
Adrenal_Gland	MLF1	3	4.77966	1.76e-06	0.0015847
Adrenal_Gland	EBLN2	3	3.649	0.000263	0.0353539
Adrenal_Gland	RP11-379F4.7	3	4.60233	4.18e-06	0.00268834
Adrenal_Gland	RP11-529E10.6	4	-3.5874	0.000334	0.0417686
Adrenal_Gland	PPIP5K2	5	4.1436	3.42e-05	0.0102646
Adrenal_Gland	CAMLG	5	3.849	0.000119	0.0223224
Adrenal_Gland	EIF3KP1	5	-4.3382	1.44e-05	0.00597538
Adrenal_Gland	HACE1	6	4.16256	3.15e-05	0.0101295
Adrenal_Gland	KHDRBS2	6	-4.334	1.46e-05	0.00597538
Adrenal_Gland	DNPH1	6	-4.68208	2.84e-06	0.00213095
Adrenal_Gland	LEMD2	6	3.75945	0.00017	0.0279124
Adrenal_Gland	TMEM68	8	-3.71122	0.000206	0.0289816
Adrenal_Gland	C10orf112	10	3.737	0.000186	0.0279124
Adrenal_Gland	MARCKSL1P1	10	-3.575	0.00035	0.0425865
Adrenal_Gland	SLC39A13	11	-5.5592	2.71e-08	6.10021e-05
Adrenal_Gland	METTL15	11	-3.919	8.89e-05	0.0188888
Adrenal_Gland	C1QTNF4	11	3.919	8.89e-05	0.0188888
Adrenal_Gland	MVK	12	4.037	5.41e-05	0.0150067
Adrenal_Gland	RP11-386G11.10	12	3.999	6.36e-05	0.0150699
Adrenal_Gland	COG6	13	3.7406	0.000184	0.0279124
Adrenal_Gland	LGALS3	14	4.013	6e-05	0.0150067
Adrenal_Gland	TIPIN	15	4.355	1.33e-05	0.00597538
Adrenal_Gland	SKOR1	15	3.761	0.000169	0.0279124
Adrenal_Gland	TMC5	16	4.02307	5.74e-05	0.0150067
Adrenal_Gland	SNX11	17	4.17666	2.96e-05	0.0101295
Adrenal_Gland	NMT1	17	5.73002	1e-08	4.502e-05
Adrenal_Gland	DCAKD	17	-3.73881	0.000185	0.0279124
Adrenal_Gland	CTD-3220F14.2	19	3.64582	0.000267	0.0353539
Adrenal_Gland	CSE1L	20	-5.251	1.51e-07	0.000226601
Adrenal_Gland	STAU1	20	-5.01437	5.32e-07	0.000598766
Artery_Aorta	NADK	1	4.18	2.86e-05	0.0120254
Artery_Aorta	B3GALT2	1	3.54	0.000399	0.0420912
Artery_Aorta	BTBD19	1	3.79	0.000151	0.029445
Artery_Aorta	SDC1	2	-3.56613	0.000362	0.0397897
Artery_Aorta	LRPPRC	2	-3.781	0.000156	0.0295253
Artery_Aorta	FAM117B	2	3.621	0.000293	0.0377091
Artery_Aorta	NBEAL1	2	3.81074	0.000139	0.0288537
Artery_Aorta	AC104653.1	2	-3.52463	0.000424	0.0433086
Artery_Aorta	LBX2-AS1	2	3.585	0.000337	0.0388398
Artery_Aorta	RBM6	3	-3.767	0.000165	0.0303364
Artery_Aorta	LXN	3	4.8004	1.58e-06	0.0033462
Artery_Aorta	SELK	3	4.26461	2e-05	0.010197
Artery_Aorta	DNAH1	3	3.9817	6.84e-05	0.0195463
Artery_Aorta	MFSD1	3	-4.02104	5.79e-05	0.0195463
Artery_Aorta	CGGBP1	3	4.258	2.06e-05	0.010197
Artery_Aorta	GFM1	3	-3.49349	0.000477	0.047223
Artery_Aorta	USP19	3	-3.74931	0.000177	0.0307836
Artery_Aorta	CCDC36	3	-3.59848	0.00032	0.0388398
Artery_Aorta	P2RY14	3	-3.834	0.000126	0.027027
Artery_Aorta	MLF1	3	4.755	1.98e-06	0.0033462
Artery_Aorta	C3orf38	3	3.656	0.000256	0.0358122
Artery_Aorta	C3orf62	3	-3.68381	0.00023	0.0348687
Artery_Aorta	CTD-2330K9.3	3	3.751	0.000176	0.0307836
Artery_Aorta	RP11-379F4.9	3	-4.30028	1.71e-05	0.010197
Artery_Aorta	SNCA	4	3.73988	0.000184	0.0311589
Artery_Aorta	SMAD5	5	3.91928	8.88e-05	0.0208448
Artery_Aorta	PPIP5K2	5	3.91426	9.07e-05	0.0208448
Artery_Aorta	PAM	5	-3.58603	0.000336	0.0388398
Artery_Aorta	CAMLG	5	3.63752	0.000275	0.0376516
Artery_Aorta	EIF3KP1	5	-4.28405	1.84e-05	0.010197
Artery_Aorta	RP11-229C3.2	5	-3.52769	0.000419	0.0433086
Artery_Aorta	HACE1	6	4.74548	2.08e-06	0.0033462
Artery_Aorta	DNPH1	6	-4.518	6.24e-06	0.00803088
Artery_Aorta	BVES-AS1	6	-3.65824	0.000254	0.0358122
Artery_Aorta	UBAP2	9	4.199	2.68e-05	0.0120254
Artery_Aorta	UBAP1	9	3.6255	0.000288	0.0377091
Artery_Aorta	RP11-399D6.2	9	3.6023	0.000315	0.0388398
Artery_Aorta	ADO	10	-4.37108	1.24e-05	0.0100547
Artery_Aorta	MARCKSL1P1	10	-3.983	6.81e-05	0.0195463
Artery_Aorta	MADD	11	3.67249	0.00024	0.0351
Artery_Aorta	C1QTNF4	11	3.89614	9.77e-05	0.0216793
Artery_Aorta	C11orf80	11	-3.69238	0.000222	0.0348432
Artery_Aorta	RP11-755F10.3	11	-3.926	8.64e-05	0.0208448
Artery_Aorta	RP11-867G23.1	11	-3.926	8.64e-05	0.0208448
Artery_Aorta	MPHOSPH9	12	-4.1284	3.65e-05	0.0138163
Artery_Aorta	RP11-282O18.3	12	3.55989	0.000371	0.0397897
Artery_Aorta	RP11-386G11.10	12	4.018	5.87e-05	0.0195463
Artery_Aorta	LGALS3	14	3.56429	0.000365	0.0397897
Artery_Aorta	LRFN5	14	-3.6798	0.000233	0.0348687
Artery_Aorta	CTD-2298J14.2	14	-3.72	0.000199	0.032835
Artery_Aorta	TIPIN	15	4.3888	1.14e-05	0.0100547
Artery_Aorta	MAP2K5	15	3.4756	0.00051	0.049725
Artery_Aorta	SKOR1	15	3.9676	7.26e-05	0.0195463
Artery_Aorta	DPH6-AS1	15	3.5626	0.000367	0.0397897
Artery_Aorta	CTD-3185P2.1	15	3.5969	0.000322	0.0388398
Artery_Aorta	PHLPP2	16	3.62262	0.000292	0.0377091
Artery_Aorta	STX1B	16	-3.58445	0.000338	0.0388398
Artery_Aorta	C16orf62	16	3.70897	0.000208	0.033462
Artery_Aorta	SNX11	17	4.174	2.99e-05	0.0120254
Artery_Aorta	GGNBP2	17	3.98813	6.66e-05	0.0195463
Artery_Aorta	NMT1	17	6.143	8.1e-10	5.21235e-06
Artery_Aorta	ZNF571	19	-3.501	0.000464	0.0466538
Artery_Aorta	RNF24	20	3.96656	7.29e-05	0.0195463
Artery_Aorta	CSE1L	20	-4.32034	1.56e-05	0.010197
Artery_Aorta	PTGIS	20	4.36854	1.25e-05	0.0100547
Artery_Aorta	RP11-157P1.4	20	-3.79002	0.000151	0.029445
Artery_Coronary	EFCAB2	1	3.46844	0.000523	0.0397105
Artery_Coronary	AL161915.1	1	-3.5633	0.000366	0.035868
Artery_Coronary	CALCRL	2	3.39143	0.000695	0.046464
Artery_Coronary	LRPPRC	2	-3.92407	8.71e-05	0.015649
Artery_Coronary	NBEAL1	2	3.901	9.58e-05	0.0163062
Artery_Coronary	RBM6	3	-3.777	0.000159	0.0190447
Artery_Coronary	LXN	3	4.3321	1.48e-05	0.00957264
Artery_Coronary	SELK	3	3.8098	0.000139	0.0187303
Artery_Coronary	CGGBP1	3	4.258	2.06e-05	0.0097482
Artery_Coronary	CCDC36	3	-3.939	8.18e-05	0.0155612
Artery_Coronary	TCAIM	3	-3.4463	0.000568	0.0410359
Artery_Coronary	HYAL3	3	-3.4015	0.00067	0.0461017
Artery_Coronary	RP11-3B7.1	3	-4.033	5.51e-05	0.012552
Artery_Coronary	RP11-379F4.9	3	-3.5229	0.000427	0.0383588
Artery_Coronary	EIF3KP1	5	-4.4666	7.95e-06	0.0085701
Artery_Coronary	TMEM161B-AS1	5	3.508	0.000451	0.0384136
Artery_Coronary	LEMD2	6	3.784	0.000154	0.0190447
Artery_Coronary	FOXP2	7	-3.3697	0.000752	0.0486394
Artery_Coronary	RP11-981G7.6	8	3.728	0.000193	0.0208054
Artery_Coronary	RP11-399D6.2	9	4.0049	6.21e-05	0.012552
Artery_Coronary	RP11-522I20.3	9	-4.036	5.44e-05	0.012552
Artery_Coronary	STAM	10	3.5525	0.000382	0.0363349
Artery_Coronary	MORN4	10	3.4877	0.000487	0.0384136
Artery_Coronary	C10orf112	10	3.8276	0.000129	0.0187303
Artery_Coronary	MARCKSL1P1	10	-4.149	3.34e-05	0.0117306
Artery_Coronary	GSTP1	11	3.6949	0.00022	0.022951
Artery_Coronary	ZDHHC5	11	3.4971	0.00047	0.0384136
Artery_Coronary	YPEL4	11	3.81	0.000139	0.0187303
Artery_Coronary	C1QTNF4	11	4.2043	2.62e-05	0.0105913
Artery_Coronary	C11orf80	11	-3.4178	0.000631	0.044362
Artery_Coronary	RP11-867G23.1	11	-4.1083	3.99e-05	0.0117306
Artery_Coronary	RP11-386G11.10	12	4.36408	1.28e-05	0.00957264
Artery_Coronary	CTD-2298J14.2	14	-3.75698	0.000172	0.019866
Artery_Coronary	TIPIN	15	3.789	0.000151	0.0190447
Artery_Coronary	DIS3L	15	-4.01051	6.06e-05	0.012552
Artery_Coronary	SKOR1	15	3.74122	0.000183	0.0204077
Artery_Coronary	PHLPP2	16	3.466	0.000528	0.0397105
Artery_Coronary	NMT1	17	6.4484	1.13e-10	3.65442e-07
Artery_Coronary	LRRC45	17	4.0289	5.6e-05	0.012552
Artery_Coronary	DCAKD	17	-5.7205	1.06e-08	1.71402e-05
Artery_Coronary	CCDC57	17	3.4931	0.000477	0.0384136
Artery_Coronary	ZNF781	19	-3.85362	0.000116	0.017864
Artery_Coronary	ZNF585B	19	3.865	0.000111	0.017864
Artery_Coronary	CSE1L	20	-4.2527	2.11e-05	0.0097482
Artery_Coronary	CABLES2	20	-3.6658	0.000247	0.0249624
Artery_Coronary	NCOA6	20	4.1125	3.91e-05	0.0117306
Artery_Coronary	CCDC134	22	3.388	0.000704	0.046464
Artery_Coronary	THOC5	22	-3.445	0.000571	0.0410359
Artery_Coronary	ACO2	22	3.5001	0.000465	0.0384136
Artery_Coronary	DESI1	22	3.535	0.000408	0.0376992
Artery_Tibial	CHML	1	3.63	0.000288	0.0368865
Artery_Tibial	NBEAL1	2	3.62	0.000293	0.0368865
Artery_Tibial	ICA1L	2	-3.54	0.000405	0.0467575
Artery_Tibial	LBX2-AS1	2	3.58	0.000337	0.0406234
Artery_Tibial	LXN	3	3.817	0.000135	0.030925
Artery_Tibial	CGGBP1	3	4.55014	5.36e-06	0.00390041
Artery_Tibial	MST1R	3	3.67	0.000243	0.0341773
Artery_Tibial	CCDC36	3	-3.77095	0.000163	0.030925
Artery_Tibial	IP6K1	3	3.52259	0.000427	0.0472989
Artery_Tibial	MLF1	3	5.39929	6.69e-08	0.000109676
Artery_Tibial	UBE2E2	3	3.96416	7.37e-05	0.0251716
Artery_Tibial	RP11-3B7.1	3	-3.68792	0.000226	0.0341054
Artery_Tibial	MCCC1-AS1	3	3.90959	9.25e-05	0.0273428
Artery_Tibial	EBLN2	3	3.688	0.000226	0.0341054
Artery_Tibial	RP11-379F4.6	3	3.73346	0.000189	0.0319516
Artery_Tibial	SNCA	4	3.8831	0.000103	0.0274996
Artery_Tibial	ZFYVE28	4	-3.7077	0.000209	0.0335916
Artery_Tibial	GIN1	5	-4.257	2.07e-05	0.00998105
Artery_Tibial	PPIP5K2	5	3.76849	0.000164	0.030925
Artery_Tibial	TMEM161B	5	4.13557	3.54e-05	0.0138178
Artery_Tibial	CAMLG	5	3.69659	0.000219	0.0341054
Artery_Tibial	EIF3KP1	5	-4.314	1.6e-05	0.008197
Artery_Tibial	AC009014.3	5	-4.799	1.59e-06	0.00162915
Artery_Tibial	PEX3	6	-3.791	0.00015	0.030925
Artery_Tibial	PTK7	6	4.40097	1.08e-05	0.00680982
Artery_Tibial	UQCC2	6	3.74	0.000184	0.0319516
Artery_Tibial	LEMD2	6	3.721	0.000198	0.0324601
Artery_Tibial	RP3-460G2.2	6	-4.14707	3.37e-05	0.0138119
Artery_Tibial	MAD1L1	7	4.55375	5.27e-06	0.00390041
Artery_Tibial	NDUFAF6	8	-4.878	1.07e-06	0.00125297
Artery_Tibial	TMEM70	8	4.53688	5.71e-06	0.00390041
Artery_Tibial	PIP5K1B	9	3.93518	8.31e-05	0.0271132
Artery_Tibial	NUDT2	9	3.55582	0.000377	0.0447865
Artery_Tibial	RP11-399D6.2	9	3.84962	0.000118	0.0289306
Artery_Tibial	RP11-229P13.20	9	3.52834	0.000418	0.0472989
Artery_Tibial	ADO	10	-4.353	1.34e-05	0.00732265
Artery_Tibial	RP11-137H2.6	10	-3.54776	0.000389	0.0455519
Artery_Tibial	PTPMT1	11	6.15949	7.3e-10	3.31979e-06
Artery_Tibial	PTPRJ	11	3.68074	0.000233	0.0341054
Artery_Tibial	ZDHHC5	11	3.898	9.7e-05	0.0274176
Artery_Tibial	SLC39A13	11	-3.88	0.000104	0.0274996
Artery_Tibial	PSMC3	11	-4.69968	2.61e-06	0.00237713
Artery_Tibial	C1QTNF4	11	3.66604	0.000246	0.0341773
Artery_Tibial	RP11-755F10.3	11	-3.862	0.000112	0.0286895
Artery_Tibial	RP11-867G23.1	11	-5.579	2.42e-08	6.61225e-05
Artery_Tibial	MPHOSPH9	12	-3.63748	0.000275	0.0368865
Artery_Tibial	SETD8	12	-3.52528	0.000423	0.0472989
Artery_Tibial	COG6	13	3.81484	0.000136	0.030925
Artery_Tibial	DIAPH3	13	4.04024	5.34e-05	0.0198964
Artery_Tibial	ACTN1	14	3.77	0.000163	0.030925
Artery_Tibial	LRFN5	14	-3.6309	0.000282	0.0368865
Artery_Tibial	TIPIN	15	3.9787	6.93e-05	0.0246979
Artery_Tibial	MAP2K5	15	3.732	0.00019	0.0319516
Artery_Tibial	SKOR1	15	3.78932	0.000151	0.030925
Artery_Tibial	ZNF646	16	-3.73048	0.000191	0.0319516
Artery_Tibial	DHRS11	17	-3.684	0.00023	0.0341054
Artery_Tibial	CBX1	17	3.67527	0.000238	0.0341773
Artery_Tibial	NMT1	17	6.143	8.1e-10	3.31979e-06
Artery_Tibial	FASN	17	-3.907	9.34e-05	0.0273428
Artery_Tibial	DCAKD	17	-4.89021	1.01e-06	0.00125297
Artery_Tibial	CCDC57	17	3.64326	0.000269	0.0367499
Artery_Tibial	HEXIM1	17	-5.475	4.38e-08	8.97571e-05
Artery_Tibial	RP5-890E16.2	17	4.3664	1.26e-05	0.00732265
Artery_Tibial	ZNF585A	19	3.61954	0.000295	0.0368865
Artery_Tibial	ZNF585B	19	3.84516	0.00012	0.0289306
Artery_Tibial	RNF24	20	3.7772	0.000159	0.030925
Artery_Tibial	ARFRP1	20	3.76525	0.000166	0.030925
Artery_Tibial	CSE1L	20	-4.20737	2.58e-05	0.011749
Artery_Tibial	LAMA5	20	-4.16903	3.06e-05	0.0132015
Artery_Tibial	CABLES2	20	-3.92695	8.6e-05	0.0271132
Artery_Tibial	NCOA6	20	3.61041	0.000306	0.037437
Artery_Tibial	RP11-157P1.4	20	-3.79351	0.000149	0.030925
Artery_Tibial	POLR3H	22	3.618	0.000297	0.0368865
Artery_Tibial	CYP2D8P1	22	-3.74963	0.000177	0.0319516
Brain_Amygdala	GABRD	1	-4.72366	2.32e-06	0.00141211
Brain_Amygdala	WDR6	3	3.7827	0.000155	0.028303
Brain_Amygdala	RP11-379F4.4	3	4.016	5.92e-05	0.0154427
Brain_Amygdala	CAMLG	5	3.849	0.000119	0.0241438
Brain_Amygdala	CTC-498M16.4	5	4.386	1.15e-05	0.00362157
Brain_Amygdala	BVES-AS1	6	-4.966	6.83e-07	0.00106821
Brain_Amygdala	HBP1	7	-3.6255	0.000288	0.043824
Brain_Amygdala	GSTP1	11	3.927	8.6e-05	0.0196295
Brain_Amygdala	METTL15	11	-4.3788	1.19e-05	0.00362157
Brain_Amygdala	TUBA1C	12	-3.696	0.000219	0.036354
Brain_Amygdala	TIPIN	15	4.8601	1.17e-06	0.00106821
Brain_Amygdala	RP11-502I4.3	15	-4.415	1.01e-05	0.00362157
Brain_Anterior_cingulate_cortex_BA24	NADK	1	4.184	2.86e-05	0.0069966
Brain_Anterior_cingulate_cortex_BA24	ICA1L	2	4.49046	7.11e-06	0.00445091
Brain_Anterior_cingulate_cortex_BA24	RBM6	3	-3.7239	0.000196	0.025116
Brain_Anterior_cingulate_cortex_BA24	LXN	3	4.212	2.53e-05	0.00680823
Brain_Anterior_cingulate_cortex_BA24	MST1R	3	3.809	0.00014	0.021528
Brain_Anterior_cingulate_cortex_BA24	RP11-379F4.4	3	3.896	9.78e-05	0.0175453
Brain_Anterior_cingulate_cortex_BA24	CAMLG	5	3.70698	0.00021	0.0256868
Brain_Anterior_cingulate_cortex_BA24	DNAJC18	5	-3.796	0.000147	0.021528
Brain_Anterior_cingulate_cortex_BA24	EIF3KP1	5	-4.22099	2.43e-05	0.00680823
Brain_Anterior_cingulate_cortex_BA24	TMEM161B-AS1	5	3.94378	8.02e-05	0.0154156
Brain_Anterior_cingulate_cortex_BA24	HACE1	6	4.49216	7.05e-06	0.00445091
Brain_Anterior_cingulate_cortex_BA24	LEMD2	6	3.571	0.000356	0.041652
Brain_Anterior_cingulate_cortex_BA24	RP3-467N11.1	6	4.02427	5.72e-05	0.0118404
Brain_Anterior_cingulate_cortex_BA24	UBE2W	8	4.261	2.04e-05	0.00680823
Brain_Anterior_cingulate_cortex_BA24	RP11-6I2.3	8	4.6464	3.38e-06	0.00445091
Brain_Anterior_cingulate_cortex_BA24	MTCH2	11	-4.148	3.35e-05	0.00751237
Brain_Anterior_cingulate_cortex_BA24	TIPIN	15	4.458	8.27e-06	0.00445091
Brain_Anterior_cingulate_cortex_BA24	NMT1	17	6.17	6.83e-10	1.83795e-06
Brain_Anterior_cingulate_cortex_BA24	CARM1	19	4.40351	1.07e-05	0.00479895
Brain_Anterior_cingulate_cortex_BA24	RNF24	20	3.85306	0.000117	0.0196779
Brain_Anterior_cingulate_cortex_BA24	STAU1	20	-4.33736	1.44e-05	0.00553577
Brain_Anterior_cingulate_cortex_BA24	RP11-157P1.4	20	-3.73894	0.000185	0.0248918
Brain_Anterior_cingulate_cortex_BA24	L3MBTL2	22	3.78848	0.000152	0.021528
Brain_Caudate_basal_ganglia	NADK	1	3.48367	0.000495	0.0419599
Brain_Caudate_basal_ganglia	CNIH4	1	4.74728	2.06e-06	0.0015309
Brain_Caudate_basal_ganglia	LINGO4	1	4.098	4.17e-05	0.0107163
Brain_Caudate_basal_ganglia	C2orf69	2	4.3231	1.54e-05	0.00701663
Brain_Caudate_basal_ganglia	RBM6	3	-4.1269	3.68e-05	0.0104023
Brain_Caudate_basal_ganglia	MCCC1	3	-3.7256	0.000195	0.02916
Brain_Caudate_basal_ganglia	LXN	3	4.085	4.41e-05	0.0107163
Brain_Caudate_basal_ganglia	ROPN1B	3	-3.5771	0.000347	0.0350708
Brain_Caudate_basal_ganglia	RNF123	3	3.621	0.000293	0.0350708
Brain_Caudate_basal_ganglia	MST1R	3	3.588	0.000333	0.0350708
Brain_Caudate_basal_ganglia	RSRC1	3	-3.9429	8.05e-05	0.0163012
Brain_Caudate_basal_ganglia	RP11-379F4.9	3	-4.905	9.34e-07	0.00113481
Brain_Caudate_basal_ganglia	RNF130	5	-3.433	0.000597	0.049456
Brain_Caudate_basal_ganglia	PRLR	5	3.5958	0.000323	0.0350708
Brain_Caudate_basal_ganglia	GIN1	5	-4.125	3.71e-05	0.0104023
Brain_Caudate_basal_ganglia	PPIP5K2	5	4.6085	4.05e-06	0.00210889
Brain_Caudate_basal_ganglia	CAMLG	5	3.826	0.00013	0.0242393
Brain_Caudate_basal_ganglia	EIF3KP1	5	-4.1757	2.97e-05	0.0104023
Brain_Caudate_basal_ganglia	TMEM161B-AS1	5	3.502	0.000462	0.0403554
Brain_Caudate_basal_ganglia	CTC-498M16.4	5	3.6089	0.000308	0.0350708
Brain_Caudate_basal_ganglia	HACE1	6	3.6716	0.000241	0.031373
Brain_Caudate_basal_ganglia	CUL9	6	-4.7436	2.1e-06	0.0015309
Brain_Caudate_basal_ganglia	LEMD2	6	3.571	0.000356	0.0350708
Brain_Caudate_basal_ganglia	UBE2W	8	5.931	3.01e-09	1.09714e-05
Brain_Caudate_basal_ganglia	NUDT2	9	3.71911	0.0002	0.02916
Brain_Caudate_basal_ganglia	CNNM2	10	-3.5967	0.000322	0.0350708
Brain_Caudate_basal_ganglia	C10orf112	10	-4.2252	2.39e-05	0.0096795
Brain_Caudate_basal_ganglia	TBRG1	11	3.7986	0.000146	0.025018
Brain_Caudate_basal_ganglia	PSMC3	11	-3.517	0.000436	0.0403554
Brain_Caudate_basal_ganglia	METTL15	11	-4.0545	5.02e-05	0.0114362
Brain_Caudate_basal_ganglia	TUBA1C	12	-3.696	0.000219	0.0307021
Brain_Caudate_basal_ganglia	RP11-282O18.3	12	3.5	0.000465	0.0403554
Brain_Caudate_basal_ganglia	RP11-328C8.4	12	-3.751	0.000176	0.0278922
Brain_Caudate_basal_ganglia	C14orf180	14	3.82007	0.000133	0.0242393
Brain_Caudate_basal_ganglia	TIPIN	15	3.789	0.000151	0.025018
Brain_Caudate_basal_ganglia	RP11-429B14.4	15	3.5854	0.000337	0.0350708
Brain_Caudate_basal_ganglia	SNX11	17	4.138	3.5e-05	0.0104023
Brain_Caudate_basal_ganglia	NMT1	17	5.5508	2.84e-08	5.1759e-05
Brain_Caudate_basal_ganglia	SKAP1	17	-4.6883	2.75e-06	0.00167063
Brain_Caudate_basal_ganglia	MXRA7	17	3.501	0.000464	0.0403554
Brain_Caudate_basal_ganglia	PLIN3	19	3.67145	0.000241	0.031373
Brain_Caudate_basal_ganglia	CTD-2554C21.3	19	-3.61646	0.000299	0.0350708
Brain_Caudate_basal_ganglia	EDEM2	20	-4.0165	5.91e-05	0.0126717
Brain_Caudate_basal_ganglia	RP4-669P10.19	22	-3.52302	0.000427	0.0403554
Brain_Cerebellar_Hemisphere	NADK	1	4.184	2.86e-05	0.0104724
Brain_Cerebellar_Hemisphere	COL16A1	1	-3.54085	0.000399	0.0381132
Brain_Cerebellar_Hemisphere	RP6-102O10.1	1	-4.4266	9.57e-06	0.00715594
Brain_Cerebellar_Hemisphere	INO80B	2	-3.8485	0.000119	0.0214818
Brain_Cerebellar_Hemisphere	LRPPRC	2	-3.629	0.000285	0.032448
Brain_Cerebellar_Hemisphere	RBM6	3	-3.9969	6.42e-05	0.0156719
Brain_Cerebellar_Hemisphere	LXN	3	4.3505	1.36e-05	0.00742098
Brain_Cerebellar_Hemisphere	RARRES1	3	4.755	1.98e-06	0.00662029
Brain_Cerebellar_Hemisphere	GFM1	3	-4.0926	4.27e-05	0.0134017
Brain_Cerebellar_Hemisphere	CCDC71	3	3.8294	0.000128	0.0214818
Brain_Cerebellar_Hemisphere	HYAL3	3	-3.7744	0.00016	0.0234347
Brain_Cerebellar_Hemisphere	GPX1	3	3.606	0.000311	0.0333301
Brain_Cerebellar_Hemisphere	RP11-379F4.4	3	4.2332	2.3e-05	0.00934724
Brain_Cerebellar_Hemisphere	RP11-379F4.8	3	3.9451	7.98e-05	0.0175321
Brain_Cerebellar_Hemisphere	RP11-67M1.1	4	-3.618	0.000297	0.0326255
Brain_Cerebellar_Hemisphere	PAM	5	-3.6555	0.000257	0.0305205
Brain_Cerebellar_Hemisphere	CAMLG	5	3.493	0.000478	0.0420445
Brain_Cerebellar_Hemisphere	DNAJC18	5	-3.796	0.000147	0.0227276
Brain_Cerebellar_Hemisphere	EIF3KP1	5	-3.4396	0.000583	0.0480144
Brain_Cerebellar_Hemisphere	TMEM161B-AS1	5	3.5286	0.000418	0.0390786
Brain_Cerebellar_Hemisphere	HACE1	6	3.79161	0.00015	0.0227276
Brain_Cerebellar_Hemisphere	LEMD2	6	3.48912	0.000485	0.0420445
Brain_Cerebellar_Hemisphere	CFTR	7	3.6787	0.000234	0.0295026
Brain_Cerebellar_Hemisphere	STAG3L1	7	-3.4875	0.000488	0.0420445
Brain_Cerebellar_Hemisphere	STAU2	8	3.84658	0.00012	0.0214818
Brain_Cerebellar_Hemisphere	UBE2W	8	4.326	1.52e-05	0.00742098
Brain_Cerebellar_Hemisphere	NDUFAF6	8	-4.012	6.02e-05	0.0156719
Brain_Cerebellar_Hemisphere	PRSS55	8	-3.4178	0.000631	0.0493361
Brain_Cerebellar_Hemisphere	RP11-981G7.6	8	3.46761	0.000525	0.0443625
Brain_Cerebellar_Hemisphere	ARRDC1	9	3.4142	0.00064	0.0493361
Brain_Cerebellar_Hemisphere	44263	10	-3.9562	7.61e-05	0.0175321
Brain_Cerebellar_Hemisphere	MORN4	10	3.704	0.000212	0.0291103
Brain_Cerebellar_Hemisphere	MTCH2	11	-4.392	1.12e-05	0.00715594
Brain_Cerebellar_Hemisphere	CEP164	11	3.626	0.000288	0.032448
Brain_Cerebellar_Hemisphere	PSMC3	11	-4.60373	4.15e-06	0.00662029
Brain_Cerebellar_Hemisphere	AKIP1	11	3.70753	0.000209	0.0291103
Brain_Cerebellar_Hemisphere	C1QTNF4	11	3.8232	0.000132	0.0214818
Brain_Cerebellar_Hemisphere	RNU4-39P	11	-3.67846	0.000235	0.0295026
Brain_Cerebellar_Hemisphere	DOC2GP	11	3.4873	0.000488	0.0420445
Brain_Cerebellar_Hemisphere	RP11-282O18.3	12	3.87	0.000108	0.0214818
Brain_Cerebellar_Hemisphere	RP11-328C8.4	12	-3.68	0.000231	0.0295026
Brain_Cerebellar_Hemisphere	RP11-386G11.10	12	4.1	4.14e-05	0.0134017
Brain_Cerebellar_Hemisphere	ATG14	14	-3.4354	0.000592	0.0480144
Brain_Cerebellar_Hemisphere	LGALS3	14	4.00512	6.2e-05	0.0156719
Brain_Cerebellar_Hemisphere	LRFN5	14	4.04648	5.2e-05	0.0152325
Brain_Cerebellar_Hemisphere	TIPIN	15	4.586	4.52e-06	0.00662029
Brain_Cerebellar_Hemisphere	RNU6-554P	15	3.431	0.000601	0.0480144
Brain_Cerebellar_Hemisphere	SNX11	17	4.3893	1.14e-05	0.00715594
Brain_Cerebellar_Hemisphere	NMT1	17	3.8298	0.000128	0.0214818
Brain_Cerebellar_Hemisphere	DCAF7	17	-3.5881	0.000333	0.0348381
Brain_Cerebellar_Hemisphere	DCAKD	17	-4.4629	8.09e-06	0.00715594
Brain_Cerebellar_Hemisphere	ACBD4	17	3.8705	0.000109	0.0214818
Brain_Cerebellar_Hemisphere	MXRA7	17	3.6551	0.000257	0.0305205
Brain_Cerebellar_Hemisphere	FMNL1	17	4.2292	2.34e-05	0.00934724
Brain_Cerebellar_Hemisphere	RP11-218M11.1	17	3.5639	0.000365	0.0363237
Brain_Cerebellar_Hemisphere	CTD-2162K18.4	19	-3.55923	0.000372	0.0363237
Brain_Cerebellar_Hemisphere	RWDD2B	21	3.56353	0.000366	0.0363237
Brain_Cerebellar_Hemisphere	NADK	1	4.184	2.86e-05	0.0113672
Brain_Cerebellar_Hemisphere	COL16A1	1	-3.54085	0.000399	0.0405681
Brain_Cerebellar_Hemisphere	RP6-102O10.1	1	-4.4266	9.57e-06	0.00816107
Brain_Cerebellar_Hemisphere	INO80B	2	-3.8485	0.000119	0.0230842
Brain_Cerebellar_Hemisphere	LRPPRC	2	-3.629	0.000285	0.034976
Brain_Cerebellar_Hemisphere	LXN	3	4.3505	1.36e-05	0.0083068
Brain_Cerebellar_Hemisphere	RARRES1	3	4.755	1.98e-06	0.00658715
Brain_Cerebellar_Hemisphere	GFM1	3	-4.0926	4.27e-05	0.0143603
Brain_Cerebellar_Hemisphere	CCDC71	3	3.8294	0.000128	0.0230842
Brain_Cerebellar_Hemisphere	HYAL3	3	-3.7744	0.00016	0.0249829
Brain_Cerebellar_Hemisphere	GPX1	3	3.606	0.000311	0.0357814
Brain_Cerebellar_Hemisphere	RP11-379F4.4	3	4.2332	2.3e-05	0.0102305
Brain_Cerebellar_Hemisphere	RP11-379F4.8	3	3.9451	7.98e-05	0.0193825
Brain_Cerebellar_Hemisphere	RP11-67M1.1	4	-3.618	0.000297	0.0350942
Brain_Cerebellar_Hemisphere	PAM	5	-3.6555	0.000257	0.0330472
Brain_Cerebellar_Hemisphere	CAMLG	5	3.493	0.000478	0.0444487
Brain_Cerebellar_Hemisphere	DNAJC18	5	-3.796	0.000147	0.0242889
Brain_Cerebellar_Hemisphere	TMEM161B-AS1	5	3.5286	0.000418	0.041534
Brain_Cerebellar_Hemisphere	HACE1	6	3.79161	0.00015	0.0242889
Brain_Cerebellar_Hemisphere	LEMD2	6	3.48912	0.000485	0.0444487
Brain_Cerebellar_Hemisphere	STAG3L1	7	-3.4875	0.000488	0.0444487
Brain_Cerebellar_Hemisphere	STAU2	8	3.84658	0.00012	0.0230842
Brain_Cerebellar_Hemisphere	UBE2W	8	4.326	1.52e-05	0.0083068
Brain_Cerebellar_Hemisphere	NDUFAF6	8	-4.012	6.02e-05	0.0169415
Brain_Cerebellar_Hemisphere	RP11-981G7.6	8	3.46761	0.000525	0.0468429
Brain_Cerebellar_Hemisphere	44263	10	-3.9562	7.61e-05	0.0193825
Brain_Cerebellar_Hemisphere	MORN4	10	3.704	0.000212	0.0308955
Brain_Cerebellar_Hemisphere	MTCH2	11	-4.392	1.12e-05	0.00816107
Brain_Cerebellar_Hemisphere	CEP164	11	3.626	0.000288	0.034976
Brain_Cerebellar_Hemisphere	PSMC3	11	-4.60373	4.15e-06	0.00658715
Brain_Cerebellar_Hemisphere	AKIP1	11	3.70753	0.000209	0.0308955
Brain_Cerebellar_Hemisphere	C1QTNF4	11	3.8232	0.000132	0.0230842
Brain_Cerebellar_Hemisphere	RNU4-39P	11	-3.67846	0.000235	0.0321069
Brain_Cerebellar_Hemisphere	DOC2GP	11	3.4873	0.000488	0.0444487
Brain_Cerebellar_Hemisphere	RP11-282O18.3	12	3.87	0.000108	0.0230842
Brain_Cerebellar_Hemisphere	RP11-328C8.4	12	-3.68	0.000231	0.0321069
Brain_Cerebellar_Hemisphere	RP11-386G11.10	12	4.1	4.14e-05	0.0143603
Brain_Cerebellar_Hemisphere	LGALS3	14	4.00512	6.2e-05	0.0169415
Brain_Cerebellar_Hemisphere	LRFN5	14	4.04648	5.2e-05	0.0162389
Brain_Cerebellar_Hemisphere	TIPIN	15	4.586	4.52e-06	0.00658715
Brain_Cerebellar_Hemisphere	NMT1	17	3.8298	0.000128	0.0230842
Brain_Cerebellar_Hemisphere	DCAF7	17	-3.5881	0.000333	0.0373302
Brain_Cerebellar_Hemisphere	DCAKD	17	-4.4629	8.09e-06	0.00816107
Brain_Cerebellar_Hemisphere	ACBD4	17	3.8705	0.000109	0.0230842
Brain_Cerebellar_Hemisphere	MXRA7	17	3.6551	0.000257	0.0330472
Brain_Cerebellar_Hemisphere	FMNL1	17	4.2292	2.34e-05	0.0102305
Brain_Cerebellar_Hemisphere	RP11-218M11.1	17	3.5639	0.000365	0.0387234
Brain_Cerebellar_Hemisphere	CTD-2162K18.4	19	-3.55923	0.000372	0.0387234
Brain_Cerebellar_Hemisphere	RWDD2B	21	3.56353	0.000366	0.0387234
Brain_Cerebellum	NADK	1	4.184	2.86e-05	0.00878321
Brain_Cerebellum	C1orf168	1	-4.559	5.14e-06	0.00333243
Brain_Cerebellum	LINGO4	1	3.988	6.66e-05	0.0161921
Brain_Cerebellum	RP6-102O10.1	1	-4.99587	5.86e-07	0.00170966
Brain_Cerebellum	MOGS	2	3.585	0.000337	0.0409666
Brain_Cerebellum	PCYOX1	2	-3.50365	0.000459	0.0433457
Brain_Cerebellum	LRPPRC	2	-3.781	0.000156	0.0239542
Brain_Cerebellum	IHH	2	-3.54438	0.000394	0.0422296
Brain_Cerebellum	RBM6	3	-3.88209	0.000104	0.02334
Brain_Cerebellum	LXN	3	4.51325	6.38e-06	0.0033843
Brain_Cerebellum	CGGBP1	3	4.258	2.06e-05	0.00707065
Brain_Cerebellum	MST1R	3	3.81312	0.000137	0.0239542
Brain_Cerebellum	GFM1	3	-4.16257	3.15e-05	0.00919013
Brain_Cerebellum	GPX1	3	3.78182	0.000156	0.0239542
Brain_Cerebellum	RP11-379F4.4	3	3.81826	0.000134	0.0239542
Brain_Cerebellum	CCDC13	3	3.61327	0.000302	0.0395483
Brain_Cerebellum	RP11-67M1.1	4	-3.8024	0.000143	0.0239542
Brain_Cerebellum	GIN1	5	-4.76285	1.91e-06	0.00278621
Brain_Cerebellum	CAMLG	5	3.61097	0.000305	0.0395483
Brain_Cerebellum	GDNF	5	-3.45151	0.000557	0.0485089
Brain_Cerebellum	EIF3KP1	5	-4.634	3.59e-06	0.00333243
Brain_Cerebellum	TMEM161B-AS1	5	3.51057	0.000447	0.0433457
Brain_Cerebellum	GDNF-AS1	5	-3.49073	0.000482	0.0439448
Brain_Cerebellum	AC009014.3	5	4.622	3.8e-06	0.00333243
Brain_Cerebellum	HACE1	6	3.7032	0.000213	0.0310714
Brain_Cerebellum	PTK7	6	4.8535	1.21e-06	0.00235345
Brain_Cerebellum	DNPH1	6	-4.518	6.24e-06	0.0033843
Brain_Cerebellum	LEMD2	6	4.3711	1.24e-05	0.00533486
Brain_Cerebellum	CUX1	7	3.56082	0.00037	0.0422296
Brain_Cerebellum	STAU2	8	4.326	1.52e-05	0.0059128
Brain_Cerebellum	UBE2W	8	4.364	1.28e-05	0.00533486
Brain_Cerebellum	NDUFAF6	8	-4.19259	2.76e-05	0.00878321
Brain_Cerebellum	PRSS55	8	-3.59923	0.000319	0.0404645
Brain_Cerebellum	RP11-981G7.1	8	3.61281	0.000303	0.0395483
Brain_Cerebellum	RP11-399D6.2	9	3.52297	0.000427	0.0422296
Brain_Cerebellum	RP13-439H18.4	10	3.49819	0.000468	0.0433457
Brain_Cerebellum	FOLH1	11	3.56218	0.000368	0.0422296
Brain_Cerebellum	CEP164	11	3.626	0.000288	0.0395483
Brain_Cerebellum	SLC39A13	11	-3.81729	0.000135	0.0239542
Brain_Cerebellum	PSMC3	11	-4.0279	5.63e-05	0.0142831
Brain_Cerebellum	AKIP1	11	3.80584	0.000141	0.0239542
Brain_Cerebellum	C1QTNF4	11	3.78694	0.000153	0.0239542
Brain_Cerebellum	FIBP	11	3.80076	0.000144	0.0239542
Brain_Cerebellum	TMEM151A	11	-4.6047	4.13e-06	0.00333243
Brain_Cerebellum	FAM180B	11	-4.28277	1.85e-05	0.00674672
Brain_Cerebellum	DOC2GP	11	3.54285	0.000396	0.0422296
Brain_Cerebellum	KCTD10	12	3.59388	0.000326	0.0404726
Brain_Cerebellum	LMBR1L	12	3.74398	0.000181	0.0270804
Brain_Cerebellum	RP11-328C8.4	12	-3.95962	7.51e-05	0.0175283
Brain_Cerebellum	RP11-386G11.10	12	4.106	4.03e-05	0.0106887
Brain_Cerebellum	LGALS3	14	3.8245	0.000131	0.0239542
Brain_Cerebellum	LRFN5	14	4.1223	3.75e-05	0.0104196
Brain_Cerebellum	FBXO34	14	-3.805	0.000142	0.0239542
Brain_Cerebellum	TIPIN	15	4.40848	1.04e-05	0.005057
Brain_Cerebellum	MAP2K5	15	3.55448	0.000379	0.0422296
Brain_Cerebellum	RP11-429B14.4	15	3.49857	0.000468	0.0433457
Brain_Cerebellum	LA16c-349E10.1	16	3.46259	0.000535	0.0472989
Brain_Cerebellum	NMT1	17	5.49	4.02e-08	0.000234567
Brain_Cerebellum	DCAKD	17	-4.5603	5.11e-06	0.00333243
Brain_Cerebellum	C17orf104	17	-3.5693	0.000358	0.0422296
Brain_Cerebellum	ZNF345	19	3.532	0.000412	0.0422296
Brain_Cerebellum	CTD-2162K18.4	19	-3.53055	0.000415	0.0422296
Brain_Cerebellum	CTD-2162K18.3	19	-3.52458	0.000424	0.0422296
Brain_Cerebellum	RWDD2B	21	3.44108	0.000579	0.0496833
Brain_Cerebellum	ZC3H7B	22	3.847	0.00012	0.0239542
Brain_Cerebellum	WBP2NL	22	3.61197	0.000304	0.0395483
Brain_Cerebellum	LINC00634	22	3.533	0.000411	0.0422296
Brain_Cerebellum	RP1-90L6.2	22	3.47	0.00052	0.04668
Brain_Cortex	C1orf222	1	-3.7468	0.000179	0.0340782
Brain_Cortex	MOGS	2	3.585	0.000337	0.0449109
Brain_Cortex	LRPPRC	2	-3.781	0.000156	0.0311844
Brain_Cortex	RBM6	3	-3.9115	9.17e-05	0.0229135
Brain_Cortex	LXN	3	4.25332	2.11e-05	0.012627
Brain_Cortex	ROPN1B	3	-3.83066	0.000128	0.0269339
Brain_Cortex	GFM1	3	-4.163	3.14e-05	0.012627
Brain_Cortex	RP11-379F4.4	3	4.75166	2.02e-06	0.00269199
Brain_Cortex	PPA2	4	-3.6459	0.000266	0.0398319
Brain_Cortex	RP11-799M12.2	4	3.9628	7.41e-05	0.0211608
Brain_Cortex	EIF3KP1	5	-4.2152	2.5e-05	0.012627
Brain_Cortex	TMEM161B-AS1	5	3.6641	0.000248	0.0398319
Brain_Cortex	HACE1	6	3.723	0.000197	0.0345914
Brain_Cortex	CUL9	6	-4.27152	1.94e-05	0.012627
Brain_Cortex	LINC00577	6	5.22632	1.73e-07	0.000691654
Brain_Cortex	MTCH2	11	-3.88	0.000104	0.0230996
Brain_Cortex	SLC39A13	11	-3.88	0.000104	0.0230996
Brain_Cortex	EFEMP2	11	3.9312	8.45e-05	0.0225221
Brain_Cortex	BANF1	11	-3.9975	6.4e-05	0.0196825
Brain_Cortex	C11orf72	11	3.658	0.000254	0.0398319
Brain_Cortex	ATG14	14	-4.133	3.58e-05	0.012627
Brain_Cortex	RP11-665C16.6	14	4.123	3.74e-05	0.012627
Brain_Cortex	TIPIN	15	4.1199	3.79e-05	0.012627
Brain_Cortex	DMXL2	15	4.556	5.21e-06	0.0052074
Brain_Cortex	MAP2K5	15	3.72	0.000199	0.0345914
Brain_Cortex	PLK1	16	3.631	0.000282	0.0402656
Brain_Cortex	EME2	16	-3.6435	0.000269	0.0398319
Brain_Cortex	DCAKD	17	-4.9198	8.67e-07	0.00173313
Brain_Cortex	NCOA6	20	4.1821	2.89e-05	0.012627
Brain_Cortex	RWDD2B	21	3.5936	0.000326	0.0449109
Brain_Frontal_Cortex_BA9	NADK	1	3.4627	0.000535	0.0440812
Brain_Frontal_Cortex_BA9	RP11-286B14.1	1	-3.3839	0.000715	0.0497481
Brain_Frontal_Cortex_BA9	LRPPRC	2	-3.4247	0.000615	0.0481391
Brain_Frontal_Cortex_BA9	CCDC148	2	-3.781	0.000156	0.0203515
Brain_Frontal_Cortex_BA9	ICA1L	2	3.901	9.58e-05	0.0172205
Brain_Frontal_Cortex_BA9	RBM6	3	-3.67	0.000243	0.0223774
Brain_Frontal_Cortex_BA9	LXN	3	4.35037	1.36e-05	0.00608309
Brain_Frontal_Cortex_BA9	ECE2	3	3.394	0.000689	0.0491709
Brain_Frontal_Cortex_BA9	CGGBP1	3	4.258	2.06e-05	0.00796666
Brain_Frontal_Cortex_BA9	RNF123	3	3.69055	0.000224	0.0223774
Brain_Frontal_Cortex_BA9	CCDC36	3	-3.893	9.9e-05	0.0172205
Brain_Frontal_Cortex_BA9	CCDC71	3	3.39321	0.000691	0.0491709
Brain_Frontal_Cortex_BA9	RP11-379F4.4	3	4.62862	3.68e-06	0.00288052
Brain_Frontal_Cortex_BA9	NAT6	3	3.43664	0.000589	0.0472861
Brain_Frontal_Cortex_BA9	RP11-67M1.1	4	-4.106	4.03e-05	0.00980244
Brain_Frontal_Cortex_BA9	CAMLG	5	3.849	0.000119	0.0186294
Brain_Frontal_Cortex_BA9	EIF3KP1	5	-5.19639	2.03e-07	0.000317797
Brain_Frontal_Cortex_BA9	PROB1	5	3.50636	0.000454	0.0394854
Brain_Frontal_Cortex_BA9	TMEM161B-AS1	5	4.54479	5.5e-06	0.00325624
Brain_Frontal_Cortex_BA9	CTC-467M3.3	5	-3.81137	0.000138	0.0203515
Brain_Frontal_Cortex_BA9	HACE1	6	3.69	0.000224	0.0223774
Brain_Frontal_Cortex_BA9	DNPH1	6	-4.518	6.24e-06	0.00325624
Brain_Frontal_Cortex_BA9	UQCC2	6	3.784	0.000154	0.0203515
Brain_Frontal_Cortex_BA9	LCN9	9	-3.6924	0.000222	0.0223774
Brain_Frontal_Cortex_BA9	RP11-339B21.14	9	-3.6914	0.000223	0.0223774
Brain_Frontal_Cortex_BA9	FAM213A	10	3.9675	7.26e-05	0.0142069
Brain_Frontal_Cortex_BA9	MTCH2	11	-4.148	3.35e-05	0.00953532
Brain_Frontal_Cortex_BA9	DRD2	11	-3.6756	0.000237	0.0223774
Brain_Frontal_Cortex_BA9	SLC39A13	11	-4.07	4.7e-05	0.0105112
Brain_Frontal_Cortex_BA9	METTL15	11	-3.7992	0.000145	0.0203515
Brain_Frontal_Cortex_BA9	SSH3	11	-3.4902	0.000483	0.0408722
Brain_Frontal_Cortex_BA9	C11orf80	11	-3.669	0.000243	0.0223774
Brain_Frontal_Cortex_BA9	TUBA1C	12	-3.696	0.000219	0.0223774
Brain_Frontal_Cortex_BA9	RP11-386G11.10	12	4.018	5.87e-05	0.0122526
Brain_Frontal_Cortex_BA9	ATG14	14	-4.1956	2.72e-05	0.00851632
Brain_Frontal_Cortex_BA9	RP11-665C16.6	14	3.8742	0.000107	0.0176325
Brain_Frontal_Cortex_BA9	TIPIN	15	4.2348	2.29e-05	0.00796666
Brain_Frontal_Cortex_BA9	ZWILCH	15	4.1035	4.07e-05	0.00980244
Brain_Frontal_Cortex_BA9	MYO19	17	-3.684	0.00023	0.0223774
Brain_Frontal_Cortex_BA9	HEXIM1	17	-5.2696	1.37e-07	0.000317797
Brain_Frontal_Cortex_BA9	RP11-527L4.2	17	3.6334	0.00028	0.025048
Brain_Frontal_Cortex_BA9	HCN2	19	-3.39465	0.000687	0.0491709
Brain_Frontal_Cortex_BA9	STAU1	20	-4.71023	2.47e-06	0.00257786
Brain_Frontal_Cortex_BA9	NCOA6	20	3.6794	0.000234	0.0223774
Brain_Frontal_Cortex_BA9	RP4-669P10.19	22	-3.411	0.000647	0.0491709
Brain_Hippocampus	FAM131C	1	-4.0582	4.95e-05	0.0141199
Brain_Hippocampus	RBM6	3	-3.765	0.000167	0.0242463
Brain_Hippocampus	LXN	3	4.6011	4.2e-06	0.0023961
Brain_Hippocampus	ROPN1B	3	-3.5548	0.000378	0.041076
Brain_Hippocampus	RP11-379F4.4	3	3.896	9.78e-05	0.0203478
Brain_Hippocampus	GIN1	5	-4.179	2.93e-05	0.0095518
Brain_Hippocampus	PAM	5	-3.5921	0.000328	0.0374248
Brain_Hippocampus	CAMLG	5	3.70009	0.000216	0.0289948
Brain_Hippocampus	LINC00577	6	5.0388	4.68e-07	0.000355992
Brain_Hippocampus	EFR3A	8	-3.8117	0.000138	0.022494
Brain_Hippocampus	NT5C2	10	-3.597	0.000322	0.0374248
Brain_Hippocampus	C10orf112	10	-4.475	7.64e-06	0.0034869
Brain_Hippocampus	CTD-3074O7.12	11	3.8745	0.000107	0.0203478
Brain_Hippocampus	TIPIN	15	4.371	1.24e-05	0.00471613
Brain_Hippocampus	ZNF23	16	3.619	0.000296	0.0374248
Brain_Hippocampus	NMT1	17	6.3664	1.94e-10	4.42708e-07
Brain_Hippocampus	PLEKHM1	17	-5.49	4.02e-08	4.58682e-05
Brain_Hippocampus	CTD-2020K17.3	17	4.0123	6.01e-05	0.0152387
Brain_Hippocampus	CTD-2611O12.7	19	-3.7597	0.00017	0.0242463
Brain_Hippocampus	RNF24	20	3.8351	0.000126	0.0221178
Brain_Hippocampus	NCOA6	20	3.88822	0.000101	0.0203478
Brain_Hypothalamus	RBM6	3	-3.9774	6.97e-05	0.0200736
Brain_Hypothalamus	AMT	3	-4.6571	3.21e-06	0.00520704
Brain_Hypothalamus	RNF123	3	4.1191	3.8e-05	0.0125074
Brain_Hypothalamus	GFM1	3	-4.163	3.14e-05	0.0120576
Brain_Hypothalamus	CCDC36	3	-4.2763	1.9e-05	0.0087552
Brain_Hypothalamus	EIF3KP1	5	-4.42391	9.69e-06	0.00558144
Brain_Hypothalamus	GSTP1	11	3.9242	8.7e-05	0.0221184
Brain_Hypothalamus	CTD-3074O7.12	11	4.4866	7.24e-06	0.00556032
Brain_Hypothalamus	LMBR1L	12	3.849	0.000119	0.0249251
Brain_Hypothalamus	RP11-328C8.4	12	-3.655	0.000257	0.0422949
Brain_Hypothalamus	FBXO34	14	-3.6182	0.000297	0.0456192
Brain_Hypothalamus	RP11-665C16.6	14	3.768	0.000165	0.0292431
Brain_Hypothalamus	TIPIN	15	4.586	4.52e-06	0.00520704
Brain_Hypothalamus	CTD-2162K18.4	19	-3.9004	9.6e-05	0.0221184
Brain_Hypothalamus	AP000688.29	21	3.8079	0.00014	0.02688
Brain_Nucleus_accumbens_basal_ganglia	MOGS	2	3.7169	0.000202	0.0361917
Brain_Nucleus_accumbens_basal_ganglia	LRPPRC	2	-3.781	0.000156	0.0361917
Brain_Nucleus_accumbens_basal_ganglia	ICA1L	2	4.1992	2.68e-05	0.01247
Brain_Nucleus_accumbens_basal_ganglia	RBM6	3	-3.777	0.000159	0.0361917
Brain_Nucleus_accumbens_basal_ganglia	MCCC1	3	-3.724	0.000196	0.0361917
Brain_Nucleus_accumbens_basal_ganglia	LXN	3	4.8413	1.29e-06	0.00416025
Brain_Nucleus_accumbens_basal_ganglia	MST1R	3	4.1675	3.08e-05	0.01247
Brain_Nucleus_accumbens_basal_ganglia	CCDC71	3	4.054	5.03e-05	0.0162218
Brain_Nucleus_accumbens_basal_ganglia	HYAL3	3	-3.7403	0.000184	0.0361917
Brain_Nucleus_accumbens_basal_ganglia	CAMLG	5	3.653	0.000259	0.037967
Brain_Nucleus_accumbens_basal_ganglia	EIF3KP1	5	-4.314	1.6e-05	0.01247
Brain_Nucleus_accumbens_basal_ganglia	HACE1	6	4.51837	6.23e-06	0.0100459
Brain_Nucleus_accumbens_basal_ganglia	MTCH2	11	-4.148	3.35e-05	0.01247
Brain_Nucleus_accumbens_basal_ganglia	METTL15	11	-3.68237	0.000231	0.0372487
Brain_Nucleus_accumbens_basal_ganglia	CTSF	11	-4.13968	3.48e-05	0.01247
Brain_Nucleus_accumbens_basal_ganglia	TUBA1C	12	-3.696	0.000219	0.0371724
Brain_Nucleus_accumbens_basal_ganglia	RP11-328C8.4	12	-3.7452	0.00018	0.0361917
Brain_Nucleus_accumbens_basal_ganglia	RP11-386G11.10	12	4.2424	2.21e-05	0.01247
Brain_Nucleus_accumbens_basal_ganglia	ATG14	14	-3.775	0.00016	0.0361917
Brain_Nucleus_accumbens_basal_ganglia	TIPIN	15	3.84562	0.00012	0.0351818
Brain_Nucleus_accumbens_basal_ganglia	SKOR1	15	4.18076	2.91e-05	0.01247
Brain_Nucleus_accumbens_basal_ganglia	RWDD2B	21	3.6646	0.000248	0.037967
Brain_Putamen_basal_ganglia	FABP3	1	-3.5646	0.000364	0.047634
Brain_Putamen_basal_ganglia	LRPPRC	2	-3.6837	0.00023	0.0460329
Brain_Putamen_basal_ganglia	RBM6	3	-3.818	0.000135	0.04203
Brain_Putamen_basal_ganglia	MCCC1	3	-3.724	0.000196	0.0460329
Brain_Putamen_basal_ganglia	RP11-379F4.9	3	-4.127	3.68e-05	0.0171856
Brain_Putamen_basal_ganglia	CXXC4	4	-4.235	2.29e-05	0.0128332
Brain_Putamen_basal_ganglia	PRLR	5	3.68644	0.000227	0.0460329
Brain_Putamen_basal_ganglia	PPIP5K2	5	3.71922	0.0002	0.0460329
Brain_Putamen_basal_ganglia	CAMLG	5	3.528	0.000419	0.0489183
Brain_Putamen_basal_ganglia	EIF3KP1	5	-3.95103	7.78e-05	0.0272495
Brain_Putamen_basal_ganglia	TMEM161B-AS1	5	3.502	0.000462	0.0497894
Brain_Putamen_basal_ganglia	LINC00577	6	5.3871	7.16e-08	0.000200623
Brain_Putamen_basal_ganglia	PIP5KL1	9	-3.553	0.000381	0.047634
Brain_Putamen_basal_ganglia	ACTR1A	10	3.61765	0.000297	0.047634
Brain_Putamen_basal_ganglia	C10orf112	10	-4.82504	1.4e-06	0.0019614
Brain_Putamen_basal_ganglia	FOLH1	11	3.593	0.000327	0.047634
Brain_Putamen_basal_ganglia	TMEM9B-AS1	11	-3.56312	0.000366	0.047634
Brain_Putamen_basal_ganglia	TUBA1C	12	-3.51497	0.00044	0.0493152
Brain_Putamen_basal_ganglia	RP11-328C8.4	12	-3.714	0.000204	0.0460329
Brain_Putamen_basal_ganglia	RP11-386G11.10	12	3.999	6.36e-05	0.0254582
Brain_Putamen_basal_ganglia	COG6	13	3.5807	0.000343	0.047634
Brain_Putamen_basal_ganglia	RP11-454L9.2	14	-3.6052	0.000312	0.047634
Brain_Putamen_basal_ganglia	TIPIN	15	4.586	4.52e-06	0.00316626
Brain_Putamen_basal_ganglia	VKORC1	16	-3.5458	0.000391	0.047634
Brain_Putamen_basal_ganglia	ARHGAP27	17	-4.58967	4.44e-06	0.00316626
Brain_Putamen_basal_ganglia	MXRA7	17	3.6302	0.000283	0.047634
Brain_Spinal_cord_cervical_c-1	RBM6	3	-3.909	9.27e-05	0.0205691
Brain_Spinal_cord_cervical_c-1	GFM1	3	-4.163	3.14e-05	0.0125412
Brain_Spinal_cord_cervical_c-1	SORCS2	4	-3.8065	0.000141	0.0281577
Brain_Spinal_cord_cervical_c-1	PPIP5K2	5	4.26637	1.99e-05	0.00993507
Brain_Spinal_cord_cervical_c-1	GCH1	14	3.666	0.000246	0.0409385
Brain_Spinal_cord_cervical_c-1	TIPIN	15	4.46	8.2e-06	0.00545847
Brain_Spinal_cord_cervical_c-1	DIS3L	15	-4.022	5.76e-05	0.0191712
Brain_Spinal_cord_cervical_c-1	KNOP1	16	3.965	7.34e-05	0.0196954
Brain_Spinal_cord_cervical_c-1	CRHR1	17	3.68265	0.000231	0.0409385
Brain_Spinal_cord_cervical_c-1	NMT1	17	4.85141	1.23e-06	0.00245631
Brain_Spinal_cord_cervical_c-1	DCAKD	17	-4.571	4.85e-06	0.00484272
Brain_Spinal_cord_cervical_c-1	WDR87	19	3.94772	7.89e-05	0.0196954
Brain_Substantia_nigra	CNPPD1	2	-4.1595	3.19e-05	0.00968467
Brain_Substantia_nigra	RBM6	3	-4.0267	5.66e-05	0.0128725
Brain_Substantia_nigra	CGGBP1	3	4.258	2.06e-05	0.00968467
Brain_Substantia_nigra	GFM1	3	-4.163	3.14e-05	0.00968467
Brain_Substantia_nigra	SORCS2	4	-3.572	0.000354	0.0482575
Brain_Substantia_nigra	CAMLG	5	3.493	0.000478	0.0482575
Brain_Substantia_nigra	TMEM161B-AS1	5	3.502	0.000462	0.0482575
Brain_Substantia_nigra	CTC-498M16.4	5	5.06784	4.02e-07	0.000639984
Brain_Substantia_nigra	GSTP1	11	3.541	0.000398	0.0482575
Brain_Substantia_nigra	SPTBN2	11	-3.499	0.000467	0.0482575
Brain_Substantia_nigra	PACS1	11	-4.129	3.65e-05	0.00968467
Brain_Substantia_nigra	RP11-665C16.6	14	3.792	0.000149	0.029651
Brain_Substantia_nigra	TIPIN	15	3.5383	0.000403	0.0482575
Brain_Substantia_nigra	DPH1	17	3.6937	0.000221	0.0390924
Brain_Substantia_nigra	CTD-2020K17.3	17	4.3872	1.15e-05	0.009154
Brain_Substantia_nigra	FBXO7	22	-3.489	0.000485	0.0482575
Breast_Mammary_Tissue	RP11-98D18.9	1	3.83593	0.000125	0.024149
Breast_Mammary_Tissue	RBM6	3	-3.64631	0.000266	0.0417537
Breast_Mammary_Tissue	CGGBP1	3	4.258	2.06e-05	0.0112013
Breast_Mammary_Tissue	GFM1	3	-4.177	2.95e-05	0.0126831
Breast_Mammary_Tissue	CCDC36	3	-4.63959	3.49e-06	0.00350605
Breast_Mammary_Tissue	GMPPB	3	3.91827	8.92e-05	0.0194805
Breast_Mammary_Tissue	HYAL3	3	-3.54758	0.000389	0.0488487
Breast_Mammary_Tissue	MCCC1-AS1	3	3.53976	0.0004	0.0490049
Breast_Mammary_Tissue	RP11-379F4.7	3	4.241	2.23e-05	0.0112013
Breast_Mammary_Tissue	SMAD5	5	3.6073	0.000309	0.0450675
Breast_Mammary_Tissue	PPIP5K2	5	4.141	3.46e-05	0.0127145
Breast_Mammary_Tissue	CAMLG	5	3.849	0.000119	0.0239095
Breast_Mammary_Tissue	EIF3KP1	5	-4.32194	1.55e-05	0.00973206
Breast_Mammary_Tissue	LEMD2	6	3.784	0.000154	0.0278059
Breast_Mammary_Tissue	RP1-20N2.6	6	3.55666	0.000376	0.0484269
Breast_Mammary_Tissue	PRSS55	8	-4.04	5.35e-05	0.0141437
Breast_Mammary_Tissue	C9orf37	9	-3.598	0.000321	0.0450675
Breast_Mammary_Tissue	RP11-399D6.2	9	3.5621	0.000368	0.0484269
Breast_Mammary_Tissue	ADO	10	-3.943	8.05e-05	0.0192548
Breast_Mammary_Tissue	C10orf112	10	3.737	0.000186	0.0318123
Breast_Mammary_Tissue	MARCKSL1P1	10	-3.7828	0.000155	0.0278059
Breast_Mammary_Tissue	PSMC3	11	-4.108	3.99e-05	0.0127145
Breast_Mammary_Tissue	METTL15	11	-5.15602	2.52e-07	0.000316449
Breast_Mammary_Tissue	NDUFS3	11	-4.17097	3.03e-05	0.0126831
Breast_Mammary_Tissue	CDK2AP1	12	3.91987	8.86e-05	0.0194805
Breast_Mammary_Tissue	LMBR1L	12	3.696	0.000219	0.0354851
Breast_Mammary_Tissue	RP11-386G11.10	12	4.106	4.03e-05	0.0127145
Breast_Mammary_Tissue	TIPIN	15	4.36397	1.28e-05	0.00973206
Breast_Mammary_Tissue	AAGAB	15	-3.568	0.00036	0.0484269
Breast_Mammary_Tissue	MAP2K5	15	3.732	0.00019	0.0318123
Breast_Mammary_Tissue	DIS3L	15	-4.10488	4.05e-05	0.0127145
Breast_Mammary_Tissue	SKOR1	15	3.90709	9.34e-05	0.0195478
Breast_Mammary_Tissue	SNX11	17	4.058	4.95e-05	0.0140086
Breast_Mammary_Tissue	NMT1	17	6.17	6.83e-10	3.43071e-06
Breast_Mammary_Tissue	DCAKD	17	-5.4423	5.26e-08	0.000132105
Breast_Mammary_Tissue	CCDC57	17	3.596	0.000323	0.0450675
Breast_Mammary_Tissue	ACBD4	17	4.0545	5.02e-05	0.0140086
Breast_Mammary_Tissue	RNF24	20	4.343	1.41e-05	0.00973206
Breast_Mammary_Tissue	NOP56	20	3.6155	0.0003	0.0450675
Breast_Mammary_Tissue	CSE1L	20	-5.251	1.51e-07	0.000252824
Breast_Mammary_Tissue	CCDC134	22	4.0258	5.68e-05	0.0142653
Cells_EBV-transformed_lymphocytes	PFN4	2	3.809	0.00014	0.042911
Cells_EBV-transformed_lymphocytes	RBM6	3	-3.807	0.000141	0.042911
Cells_EBV-transformed_lymphocytes	RP11-379F4.7	3	4.79673	1.61e-06	0.0022049
Cells_EBV-transformed_lymphocytes	PPIP5K2	5	-4.065	4.8e-05	0.032868
Cells_EBV-transformed_lymphocytes	DNPH1	6	-4.29911	1.71e-05	0.0156123
Cells_EBV-transformed_lymphocytes	C1QTNF4	11	5.163	2.43e-07	0.000665577
Cells_EBV-transformed_lymphocytes	RP11-386G11.10	12	3.867	0.00011	0.042911
Cells_EBV-transformed_lymphocytes	PSMG2	18	-3.8102	0.000139	0.042911
Cells_EBV-transformed_lymphocytes	AC005594.3	19	3.91502	9.04e-05	0.042911
Cells_Transformed_fibroblasts	GNB1	1	-3.785	0.000154	0.0323092
Cells_Transformed_fibroblasts	RNPEP	1	-3.83813	0.000124	0.0323092
Cells_Transformed_fibroblasts	LBX2	2	3.645	0.000267	0.045539
Cells_Transformed_fibroblasts	AC092614.2	2	-3.7796	0.000157	0.0323092
Cells_Transformed_fibroblasts	RBM6	3	-3.7783	0.000158	0.0323092
Cells_Transformed_fibroblasts	LXN	3	4.6945	2.67e-06	0.00652726
Cells_Transformed_fibroblasts	CGGBP1	3	4.258	2.06e-05	0.0137346
Cells_Transformed_fibroblasts	RP11-3B7.1	3	-3.9167	8.98e-05	0.0286345
Cells_Transformed_fibroblasts	RP11-159G9.5	3	-3.906	9.38e-05	0.0286637
Cells_Transformed_fibroblasts	RP4-555D20.2	3	3.849	0.000119	0.0323092
Cells_Transformed_fibroblasts	RP4-555D20.3	3	3.849	0.000119	0.0323092
Cells_Transformed_fibroblasts	RP11-379F4.7	3	5.0131	5.36e-07	0.00196551
Cells_Transformed_fibroblasts	RP4-555D20.4	3	3.849	0.000119	0.0323092
Cells_Transformed_fibroblasts	SMAD5	5	4.12613	3.69e-05	0.0180416
Cells_Transformed_fibroblasts	CAMLG	5	3.98691	6.69e-05	0.0245322
Cells_Transformed_fibroblasts	C5orf30	5	-4.28613	1.82e-05	0.0133479
Cells_Transformed_fibroblasts	CTD-2235C13.3	5	-3.69351	0.000221	0.0385908
Cells_Transformed_fibroblasts	DNPH1	6	-4.43313	9.29e-06	0.00992185
Cells_Transformed_fibroblasts	RDH10	8	-4.076	4.58e-05	0.0209936
Cells_Transformed_fibroblasts	NDUFAF6	8	-4.012	6.02e-05	0.0232372
Cells_Transformed_fibroblasts	TMEM68	8	-3.94666	7.92e-05	0.0276597
Cells_Transformed_fibroblasts	PSMC3	11	-4.4633	8.07e-06	0.00992185
Cells_Transformed_fibroblasts	C1QTNF4	11	4.323	1.54e-05	0.0133479
Cells_Transformed_fibroblasts	KLC2	11	-4.1946	2.73e-05	0.0166849
Cells_Transformed_fibroblasts	RP11-867G23.1	11	-3.7603	0.00017	0.03281
Cells_Transformed_fibroblasts	RP11-655M14.13	11	3.827	0.00013	0.0323092
Cells_Transformed_fibroblasts	CTD-3074O7.12	11	4.1366	3.53e-05	0.0180416
Cells_Transformed_fibroblasts	YAF2	12	-3.74	0.000184	0.0346014
Cells_Transformed_fibroblasts	ALG5	13	-4.47	7.92e-06	0.00992185
Cells_Transformed_fibroblasts	LGALS3	14	4.054	5.03e-05	0.0217
Cells_Transformed_fibroblasts	LRFN5	14	-3.7703	0.000163	0.0323092
Cells_Transformed_fibroblasts	MAPK1IP1L	14	-3.708	0.000209	0.0373855
Cells_Transformed_fibroblasts	FBXO34	14	-3.805	0.000142	0.0323092
Cells_Transformed_fibroblasts	WDHD1	14	3.6325	0.000281	0.0468376
Cells_Transformed_fibroblasts	IQCH	15	3.91959	8.87e-05	0.0286345
Cells_Transformed_fibroblasts	SNX11	17	4.14577	3.39e-05	0.0180416
Cells_Transformed_fibroblasts	NMT1	17	5.47599	4.35e-08	0.000319029
Cells_Transformed_fibroblasts	FSD1	19	4.03653	5.42e-05	0.0220835
Cells_Transformed_fibroblasts	SERTAD3	19	-4.429	9.47e-06	0.00992185
Cells_Transformed_fibroblasts	STK4	20	3.77407	0.000161	0.0323092
Cells_Transformed_fibroblasts	LAMA5	20	3.809	0.00014	0.0323092
Cells_Transformed_fibroblasts	NCAPH2	22	3.71318	0.000205	0.0373855
Cells_Transformed_fibroblasts	CCDC134	22	4.29611	1.74e-05	0.0133479
Cells_Transformed_fibroblasts	WBP2NL	22	3.78044	0.000157	0.0323092
Colon_Sigmoid	RP6-42F4.1	1	3.50518	0.000456	0.0497152
Colon_Sigmoid	LRPPRC	2	-3.629	0.000285	0.0395336
Colon_Sigmoid	STAT4	2	3.51863	0.000434	0.0497152
Colon_Sigmoid	PFN4	2	3.791	0.00015	0.0269722
Colon_Sigmoid	C2orf69	2	4.02388	5.72e-05	0.0140067
Colon_Sigmoid	RBM6	3	-3.777	0.000159	0.0275695
Colon_Sigmoid	CGGBP1	3	4.258	2.06e-05	0.00909209
Colon_Sigmoid	CCDC36	3	-4.033	5.51e-05	0.0140067
Colon_Sigmoid	RP11-3B7.1	3	-4.033	5.51e-05	0.0140067
Colon_Sigmoid	RP11-379F4.9	3	-3.89789	9.7e-05	0.0188374
Colon_Sigmoid	PPA2	4	-4.064	4.82e-05	0.0140067
Colon_Sigmoid	MFAP3	5	-3.4746	0.000512	0.0497152
Colon_Sigmoid	GIN1	5	-4.6015	4.19e-06	0.00508561
Colon_Sigmoid	PPIP5K2	5	4.179	2.93e-05	0.0111665
Colon_Sigmoid	CAMLG	5	3.849	0.000119	0.022221
Colon_Sigmoid	SPATA24	5	-3.7297	0.000192	0.031072
Colon_Sigmoid	EIF3KP1	5	-4.8224	1.42e-06	0.00229803
Colon_Sigmoid	TMEM161B-AS1	5	3.475	0.000511	0.0497152
Colon_Sigmoid	BAK1	6	3.92236	8.77e-05	0.017741
Colon_Sigmoid	HBP1	7	-3.48617	0.00049	0.0497152
Colon_Sigmoid	MDFIC	7	-3.99201	6.55e-05	0.0144547
Colon_Sigmoid	CCZ1B	7	-3.52592	0.000422	0.0497152
Colon_Sigmoid	NDUFAF6	8	-4.3648	1.27e-05	0.00760617
Colon_Sigmoid	RUFY2	10	-3.6733	0.000239	0.0374305
Colon_Sigmoid	MARCKSL1P1	10	-3.654	0.000258	0.0379573
Colon_Sigmoid	RASSF10	11	3.478	0.000505	0.0497152
Colon_Sigmoid	RP11-755F10.3	11	-3.926	8.64e-05	0.017741
Colon_Sigmoid	RP11-867G23.1	11	-3.65778	0.000254	0.0379573
Colon_Sigmoid	CDK2AP1	12	3.5	0.000465	0.0497152
Colon_Sigmoid	RP11-282O18.3	12	3.47615	0.000509	0.0497152
Colon_Sigmoid	RP11-386G11.10	12	3.999	6.36e-05	0.0144547
Colon_Sigmoid	COG6	13	3.54884	0.000387	0.0481765
Colon_Sigmoid	PIAS1	15	4.28407	1.84e-05	0.0089332
Colon_Sigmoid	TIPIN	15	4.34986	1.36e-05	0.00760617
Colon_Sigmoid	DIS3L	15	-4.481	7.43e-06	0.00721453
Colon_Sigmoid	SKOR1	15	3.746	0.00018	0.0301345
Colon_Sigmoid	PHLPP2	16	3.497	0.000471	0.0497152
Colon_Sigmoid	SLC6A2	16	3.64581	0.000267	0.038126
Colon_Sigmoid	SNX11	17	4.174	2.99e-05	0.0111665
Colon_Sigmoid	NMT1	17	6.143	8.1e-10	3.93255e-06
Colon_Sigmoid	TRPV3	17	4.02221	5.77e-05	0.0140067
Colon_Sigmoid	DCAKD	17	-5.20303	1.96e-07	0.00047579
Colon_Sigmoid	NBR1	17	-3.51046	0.000447	0.0497152
Colon_Sigmoid	CTD-2554C21.3	19	-4.03651	5.43e-05	0.0140067
Colon_Sigmoid	TP53INP2	20	-4.09889	4.15e-05	0.0140067
Colon_Sigmoid	LAMA5	20	-4.34185	1.41e-05	0.00760617
Colon_Sigmoid	CABLES2	20	-3.612	0.000304	0.0402834
Colon_Sigmoid	RP11-157P1.4	20	-4.38662	1.15e-05	0.00760617
Colon_Sigmoid	NDUFA6-AS1	22	-3.5492	0.000386	0.0481765
Colon_Sigmoid	RP11-524C21.2	6	3.609	0.000307	0.0402834
Colon_Transverse	CALML6	1	3.72314	0.000197	0.0340226
Colon_Transverse	PFN4	2	3.809	0.00014	0.0268786
Colon_Transverse	LBX2	2	3.5154	0.000439	0.0495043
Colon_Transverse	LBX2-AS1	2	3.585	0.000337	0.0435357
Colon_Transverse	RP11-523H20.3	2	3.585	0.000337	0.0435357
Colon_Transverse	RBM6	3	-3.8923	9.93e-05	0.0212
Colon_Transverse	CGGBP1	3	4.0887	4.34e-05	0.0135444
Colon_Transverse	MST1R	3	3.751	0.000176	0.0321655
Colon_Transverse	GFM1	3	-4.168	3.07e-05	0.0118114
Colon_Transverse	CCDC36	3	-4.7438	2.1e-06	0.002226
Colon_Transverse	TCAIM	3	-3.6425	0.00027	0.0386757
Colon_Transverse	RP11-3B7.1	3	-4.584	4.56e-06	0.00324625
Colon_Transverse	RP11-379F4.7	3	4.755	1.98e-06	0.002226
Colon_Transverse	RP11-379F4.9	3	-4.1647	3.12e-05	0.0118114
Colon_Transverse	RP11-380P13.1	4	-3.5322	0.000412	0.0483913
Colon_Transverse	POLR3G	5	3.57881	0.000345	0.0435357
Colon_Transverse	CAMLG	5	3.528	0.000419	0.0483913
Colon_Transverse	EIF3KP1	5	-4.34938	1.37e-05	0.00660091
Colon_Transverse	TMEM161B-AS1	5	3.80452	0.000142	0.0268786
Colon_Transverse	AC009014.3	5	-4.645	3.4e-06	0.00300333
Colon_Transverse	DNPH1	6	-4.518	6.24e-06	0.00367467
Colon_Transverse	ABCC10	6	3.68336	0.00023	0.0369394
Colon_Transverse	LEMD2	6	3.99061	6.59e-05	0.0174635
Colon_Transverse	NDUFAF6	8	-4.08243	4.46e-05	0.0135444
Colon_Transverse	SEC61A2	10	-3.661	0.000251	0.0380086
Colon_Transverse	TRDMT1	10	3.5912	0.000329	0.0435357
Colon_Transverse	SLC25A16	10	-3.9788	6.93e-05	0.01749
Colon_Transverse	MARCKSL1P1	10	-3.552	0.000382	0.0470837
Colon_Transverse	TTC9C	11	-3.60723	0.000309	0.0430974
Colon_Transverse	YPEL4	11	3.84551	0.00012	0.0244615
Colon_Transverse	TBX10	11	-4.0532	5.05e-05	0.0140868
Colon_Transverse	C1QTNF4	11	3.92476	8.68e-05	0.0200017
Colon_Transverse	RP11-629G13.1	11	-3.89	0.0001	0.0212
Colon_Transverse	CDK2AP1	12	3.52726	0.00042	0.0483913
Colon_Transverse	RP11-386G11.10	12	4.07532	4.6e-05	0.0135444
Colon_Transverse	ALG5	13	-5.121	3.04e-07	0.000717267
Colon_Transverse	TIPIN	15	4.3051	1.67e-05	0.00737583
Colon_Transverse	DMXL2	15	4.569	4.9e-06	0.00324625
Colon_Transverse	SKOR1	15	3.6759	0.000237	0.0369441
Colon_Transverse	RP11-97O12.6	15	-3.6516	0.000261	0.038425
Colon_Transverse	SNX11	17	4.119	3.81e-05	0.013462
Colon_Transverse	NMT1	17	5.066	4.06e-07	0.000717267
Colon_Transverse	DCAKD	17	-5.38389	7.29e-08	0.00038637
Colon_Transverse	CCDC57	17	3.71966	0.000199	0.0340226
Colon_Transverse	TP53INP2	20	-4.38385	1.17e-05	0.006201
Colon_Transverse	PPP6R2	22	3.965	7.34e-05	0.0176827
Colon_Transverse	EP300	22	3.6957	0.000219	0.0362719
Esophagus_Gastroesophageal_Junction	CNIH4	1	3.49676	0.000471	0.0487814
Esophagus_Gastroesophageal_Junction	PDPN	1	-4.07351	4.63e-05	0.0132581
Esophagus_Gastroesophageal_Junction	CALML6	1	3.5431	0.000395	0.046899
Esophagus_Gastroesophageal_Junction	RP1-283E3.4	1	3.781	0.000156	0.0237499
Esophagus_Gastroesophageal_Junction	RP1-140A9.1	1	-4.37711	1.2e-05	0.00809305
Esophagus_Gastroesophageal_Junction	RBM6	3	-3.85893	0.000114	0.0205538
Esophagus_Gastroesophageal_Junction	LXN	3	3.896	9.78e-05	0.0190436
Esophagus_Gastroesophageal_Junction	CGGBP1	3	3.90157	9.56e-05	0.0190436
Esophagus_Gastroesophageal_Junction	GFM1	3	-4.192	2.77e-05	0.00966646
Esophagus_Gastroesophageal_Junction	CCDC36	3	-4.033	5.51e-05	0.0149015
Esophagus_Gastroesophageal_Junction	MLF1	3	4.085	4.41e-05	0.0132581
Esophagus_Gastroesophageal_Junction	C3orf38	3	3.693	0.000222	0.0302898
Esophagus_Gastroesophageal_Junction	SLC26A6	3	3.50002	0.000465	0.0487814
Esophagus_Gastroesophageal_Junction	CTD-2330K9.3	3	3.49124	0.000481	0.0487814
Esophagus_Gastroesophageal_Junction	PPIP5K2	5	4.239	2.25e-05	0.00966646
Esophagus_Gastroesophageal_Junction	CAMLG	5	3.528	0.000419	0.0480007
Esophagus_Gastroesophageal_Junction	EIF3KP1	5	-4.6427	3.44e-06	0.00494913
Esophagus_Gastroesophageal_Junction	AC009014.3	5	-4.595	4.33e-06	0.00494913
Esophagus_Gastroesophageal_Junction	HACE1	6	3.69	0.000224	0.0302898
Esophagus_Gastroesophageal_Junction	RP11-393I2.4	6	3.495	0.000474	0.0487814
Esophagus_Gastroesophageal_Junction	GLE1	9	-3.8128	0.000137	0.0229971
Esophagus_Gastroesophageal_Junction	ARRDC1	9	4.1907	2.78e-05	0.00966646
Esophagus_Gastroesophageal_Junction	RP11-370B11.3	9	3.778	0.000158	0.0237499
Esophagus_Gastroesophageal_Junction	APLNR	11	4.0003	6.33e-05	0.0154072
Esophagus_Gastroesophageal_Junction	PACSIN3	11	4.5898	4.44e-06	0.00494913
Esophagus_Gastroesophageal_Junction	AKIP1	11	3.8265	0.00013	0.0226014
Esophagus_Gastroesophageal_Junction	C1QTNF4	11	3.8626	0.000112	0.0205538
Esophagus_Gastroesophageal_Junction	RP11-867G23.1	11	-3.587	0.000335	0.0418149
Esophagus_Gastroesophageal_Junction	MAGOHB	12	-3.58992	0.000331	0.0418149
Esophagus_Gastroesophageal_Junction	CDK2AP1	12	3.52437	0.000424	0.0480007
Esophagus_Gastroesophageal_Junction	RP11-386G11.10	12	4.018	5.87e-05	0.0150396
Esophagus_Gastroesophageal_Junction	TIPIN	15	4.355	1.33e-05	0.00809305
Esophagus_Gastroesophageal_Junction	DMXL2	15	4.554	5.26e-06	0.00494913
Esophagus_Gastroesophageal_Junction	DIS3L	15	-3.93341	8.37e-05	0.0177153
Esophagus_Gastroesophageal_Junction	SKOR1	15	4.22359	2.4e-05	0.00966646
Esophagus_Gastroesophageal_Junction	TMEM8A	16	4.2403	2.23e-05	0.00966646
Esophagus_Gastroesophageal_Junction	AMFR	16	-3.8019	0.000144	0.0233664
Esophagus_Gastroesophageal_Junction	SNX11	17	4.195	2.73e-05	0.00966646
Esophagus_Gastroesophageal_Junction	NMT1	17	6.40273	1.53e-10	7.44804e-07
Esophagus_Gastroesophageal_Junction	DCAKD	17	-4.151	3.31e-05	0.0107421
Esophagus_Gastroesophageal_Junction	CCDC57	17	3.596	0.000323	0.0418149
Esophagus_Gastroesophageal_Junction	RP11-707O23.5	17	-3.72625	0.000194	0.0277762
Esophagus_Gastroesophageal_Junction	RP11-798G7.8	17	-3.50156	0.000463	0.0487814
Esophagus_Gastroesophageal_Junction	CTC-296K1.4	17	-3.7736	0.000161	0.0237499
Esophagus_Gastroesophageal_Junction	ZNF781	19	-3.94023	8.14e-05	0.0177153
Esophagus_Gastroesophageal_Junction	ZNF568	19	3.572	0.000354	0.0430818
Esophagus_Gastroesophageal_Junction	CSE1L	20	-4.523	6.1e-06	0.00494913
Esophagus_Gastroesophageal_Junction	RP11-157P1.4	20	-3.988	6.66e-05	0.0154385
Esophagus_Mucosa	TMEM52	1	-4.80923	1.52e-06	0.00244142
Esophagus_Mucosa	SHISA4	1	-3.61817	0.000297	0.0466629
Esophagus_Mucosa	FKBP1B	2	-3.791	0.00015	0.0331807
Esophagus_Mucosa	PFN4	2	3.809	0.00014	0.0331807
Esophagus_Mucosa	LBX2	2	3.585	0.000337	0.0466629
Esophagus_Mucosa	AC005042.4	2	-4.82133	1.43e-06	0.00244142
Esophagus_Mucosa	LBX2-AS1	2	3.585	0.000337	0.0466629
Esophagus_Mucosa	RP11-523H20.3	2	3.585	0.000337	0.0466629
Esophagus_Mucosa	RBM6	3	-3.7862	0.000153	0.0331807
Esophagus_Mucosa	CHDH	3	4.0266	5.66e-05	0.0239239
Esophagus_Mucosa	MFSD1	3	-5.415	6.13e-08	0.0001641
Esophagus_Mucosa	CGGBP1	3	4.589	4.45e-06	0.00397088
Esophagus_Mucosa	GFM1	3	-4.196	2.72e-05	0.0157178
Esophagus_Mucosa	C3orf38	3	3.608	0.000309	0.0466629
Esophagus_Mucosa	RP11-3B7.1	3	-4.1937	2.74e-05	0.0157178
Esophagus_Mucosa	CPEB2	4	-3.843	0.000122	0.0326594
Esophagus_Mucosa	ZFYVE28	4	-3.618	0.000297	0.0466629
Esophagus_Mucosa	COL4A3BP	5	-3.591	0.000329	0.0466629
Esophagus_Mucosa	GIN1	5	-4	6.33e-05	0.0242077
Esophagus_Mucosa	PAM	5	-3.90733	9.33e-05	0.0278111
Esophagus_Mucosa	SLC23A1	5	3.708	0.000209	0.0364887
Esophagus_Mucosa	ANKDD1B	5	-3.90697	9.35e-05	0.0278111
Esophagus_Mucosa	BAK1	6	3.77915	0.000157	0.0331807
Esophagus_Mucosa	DNPH1	6	-4.61756	3.88e-06	0.00389503
Esophagus_Mucosa	LEMD2	6	3.784	0.000154	0.0331807
Esophagus_Mucosa	NDUFAF6	8	-4.116	3.86e-05	0.0179805
Esophagus_Mucosa	RP11-370B11.3	9	3.88623	0.000102	0.028247
Esophagus_Mucosa	MARCKSL1P1	10	-3.575	0.00035	0.0472491
Esophagus_Mucosa	MADD	11	3.74935	0.000177	0.0353746
Esophagus_Mucosa	PTPMT1	11	4.64931	3.33e-06	0.00389503
Esophagus_Mucosa	AIP	11	3.57269	0.000353	0.0472491
Esophagus_Mucosa	FDX1	11	-3.59385	0.000326	0.0466629
Esophagus_Mucosa	PTPRJ	11	3.68682	0.000227	0.0379799
Esophagus_Mucosa	RAD9A	11	3.88805	0.000101	0.028247
Esophagus_Mucosa	NDUFS3	11	4.13634	3.53e-05	0.0179805
Esophagus_Mucosa	DOC2GP	11	3.716	0.000202	0.0360503
Esophagus_Mucosa	RP11-867G23.1	11	-4.46188	8.12e-06	0.00592834
Esophagus_Mucosa	RP11-655M14.13	11	3.716	0.000202	0.0360503
Esophagus_Mucosa	TUBA1B	12	3.794	0.000148	0.0331807
Esophagus_Mucosa	TMEM106C	12	-3.617	0.000298	0.0466629
Esophagus_Mucosa	SBNO1	12	3.95732	7.58e-05	0.0253646
Esophagus_Mucosa	ABCB9	12	-3.825	0.000131	0.0331807
Esophagus_Mucosa	RP11-386G11.10	12	4.106	4.03e-05	0.0179805
Esophagus_Mucosa	ALG5	13	-4.6328	3.61e-06	0.00389503
Esophagus_Mucosa	MAPK1IP1L	14	-3.7416	0.000183	0.0353746
Esophagus_Mucosa	WDHD1	14	-3.965	7.34e-05	0.0253646
Esophagus_Mucosa	TIPIN	15	3.693	0.000222	0.0379337
Esophagus_Mucosa	SKOR1	15	4.111	3.94e-05	0.0179805
Esophagus_Mucosa	NFE2L1	17	-3.745	0.00018	0.0353746
Esophagus_Mucosa	GGA3	17	4.014	5.97e-05	0.0239725
Esophagus_Mucosa	NMT1	17	5.85916	4.65e-09	3.73441e-05
Esophagus_Mucosa	DCAKD	17	-5.44239	5.26e-08	0.0001641
Esophagus_Mucosa	HEXIM1	17	-4.43326	9.28e-06	0.00621064
Esophagus_Mucosa	RALBP1	18	-3.6084	0.000308	0.0466629
Esophagus_Mucosa	RAB31	18	4.5196	6.19e-06	0.00497119
Esophagus_Mucosa	TCF4	18	-3.9152	9.03e-05	0.0278111
Esophagus_Mucosa	GSS	20	3.7187	0.0002	0.0360503
Esophagus_Mucosa	RBM38	20	-3.97714	6.97e-05	0.0253646
Esophagus_Mucosa	CHADL	22	3.78149	0.000156	0.0331807
Esophagus_Mucosa	RANGAP1	22	-3.73898	0.000185	0.0353746
Esophagus_Muscularis	NCF2	1	3.56472	0.000364	0.0447431
Esophagus_Muscularis	ACAP3	1	4.632	3.62e-06	0.00485549
Esophagus_Muscularis	LRPPRC	2	-3.629	0.000285	0.0408711
Esophagus_Muscularis	LBX2	2	3.645	0.000267	0.0391583
Esophagus_Muscularis	RP11-523H20.3	2	3.585	0.000337	0.0430363
Esophagus_Muscularis	RBM6	3	-3.69905	0.000216	0.0355894
Esophagus_Muscularis	MCCC1	3	-3.54416	0.000394	0.0471788
Esophagus_Muscularis	LXN	3	4.5339	5.79e-06	0.00485549
Esophagus_Muscularis	CGGBP1	3	4.258	2.06e-05	0.0092928
Esophagus_Muscularis	RNF123	3	3.51033	0.000448	0.0495616
Esophagus_Muscularis	CCDC36	3	-4.033	5.51e-05	0.0164113
Esophagus_Muscularis	GMPPB	3	3.66984	0.000243	0.0384039
Esophagus_Muscularis	MLF1	3	3.96949	7.2e-05	0.0199131
Esophagus_Muscularis	RP11-3B7.1	3	-3.877	0.000106	0.0234533
Esophagus_Muscularis	RP11-379F4.9	3	-4.44882	8.63e-06	0.00556923
Esophagus_Muscularis	CPEB2	4	-3.843	0.000122	0.0262436
Esophagus_Muscularis	KIF2A	5	3.61	0.000311	0.0421914
Esophagus_Muscularis	UIMC1	5	3.6	0.000316	0.0421914
Esophagus_Muscularis	SMAD5	5	4.23	2.32e-05	0.0092928
Esophagus_Muscularis	GIN1	5	-4.35	1.36e-05	0.00702123
Esophagus_Muscularis	PPIP5K2	5	4.07	4.76e-05	0.0153589
Esophagus_Muscularis	CAMLG	5	3.53	0.000419	0.0491627
Esophagus_Muscularis	EIF3KP1	5	-4.39	1.13e-05	0.00641646
Esophagus_Muscularis	AC009014.3	5	-4.72	2.33e-06	0.00485549
Esophagus_Muscularis	HACE1	6	4.47619	7.6e-06	0.0053504
Esophagus_Muscularis	DNPH1	6	-4.518	6.24e-06	0.00485549
Esophagus_Muscularis	UQCC2	6	3.92655	8.62e-05	0.0215833
Esophagus_Muscularis	TTBK1	6	3.64401	0.000268	0.0391583
Esophagus_Muscularis	LEMD2	6	3.654	0.000258	0.0391583
Esophagus_Muscularis	RP3-460G2.2	6	-3.68308	0.00023	0.0371067
Esophagus_Muscularis	NDUFAF6	8	-4.012	6.02e-05	0.0172663
Esophagus_Muscularis	TP53INP1	8	3.82156	0.000133	0.027104
Esophagus_Muscularis	DPH7	9	-3.54266	0.000396	0.0471788
Esophagus_Muscularis	FAM120AOS	9	-4.08135	4.48e-05	0.0152186
Esophagus_Muscularis	MORN4	10	3.51181	0.000445	0.0495616
Esophagus_Muscularis	ADO	10	-3.61982	0.000295	0.041536
Esophagus_Muscularis	MARCKSL1P1	10	-3.575	0.00035	0.0437161
Esophagus_Muscularis	MTCH2	11	-4.323	1.54e-05	0.0074536
Esophagus_Muscularis	SLC39A13	11	-4.079	4.52e-05	0.0152186
Esophagus_Muscularis	PSMC3	11	-4.224	2.4e-05	0.0092928
Esophagus_Muscularis	ANKRD13D	11	-4.5714	4.84e-06	0.00485549
Esophagus_Muscularis	RP11-755F10.3	11	-4.62335	3.78e-06	0.00485549
Esophagus_Muscularis	RP11-867G23.1	11	-3.926	8.64e-05	0.0215833
Esophagus_Muscularis	CDK2AP1	12	3.7928	0.000149	0.0274728
Esophagus_Muscularis	TUBA1B	12	3.794	0.000148	0.0274728
Esophagus_Muscularis	LMBR1L	12	3.795	0.000148	0.0274728
Esophagus_Muscularis	RP11-328C8.4	12	-3.61222	0.000304	0.0420389
Esophagus_Muscularis	RP11-386G11.10	12	3.88304	0.000103	0.0234533
Esophagus_Muscularis	COG6	13	3.5232	0.000426	0.049238
Esophagus_Muscularis	ATG14	14	-3.5837	0.000339	0.0430363
Esophagus_Muscularis	MAPK1IP1L	14	-4.054	5.03e-05	0.0155809
Esophagus_Muscularis	TIPIN	15	4.24289	2.21e-05	0.0092928
Esophagus_Muscularis	DMXL2	15	4.569	4.9e-06	0.00485549
Esophagus_Muscularis	MAP2K5	15	3.7397	0.000184	0.0316644
Esophagus_Muscularis	SKOR1	15	3.95187	7.75e-05	0.0206952
Esophagus_Muscularis	SNX11	17	4.1311	3.61e-05	0.0133123
Esophagus_Muscularis	CBX1	17	3.5156	0.000439	0.0495616
Esophagus_Muscularis	NMT1	17	5.9644	2.46e-09	1.90502e-05
Esophagus_Muscularis	FASN	17	-3.9156	9.02e-05	0.0217536
Esophagus_Muscularis	DCAKD	17	-5.0269	4.99e-07	0.00193213
Esophagus_Muscularis	CCDC57	17	3.596	0.000323	0.0423951
Esophagus_Muscularis	NBR1	17	-3.8257	0.00013	0.027104
Esophagus_Muscularis	GNG7	19	-4.51701	6.27e-06	0.00485549
Esophagus_Muscularis	ZNF580	19	3.76205	0.000169	0.029744
Esophagus_Muscularis	ZNF585B	19	3.80207	0.000143	0.0274728
Esophagus_Muscularis	RNF24	20	3.656	0.000256	0.0391583
Esophagus_Muscularis	CSE1L	20	-4.3843	1.16e-05	0.00641646
Esophagus_Muscularis	RP11-157P1.4	20	-3.7797	0.000157	0.0282746
Esophagus_Muscularis	RWDD2B	21	3.7272	0.000194	0.0326595
Esophagus_Muscularis	L3MBTL2	22	3.909	9.27e-05	0.0217536
Heart_Atrial_Appendage	CNIH4	1	3.7386	0.000185	0.0300931
Heart_Atrial_Appendage	TACR1	2	3.89174	9.95e-05	0.0234323
Heart_Atrial_Appendage	LBX2	2	3.645	0.000267	0.0377271
Heart_Atrial_Appendage	SPATS2L	2	-3.64889	0.000263	0.0377271
Heart_Atrial_Appendage	RBM6	3	-3.777	0.000159	0.0299556
Heart_Atrial_Appendage	CGGBP1	3	4.258	2.06e-05	0.00776208
Heart_Atrial_Appendage	MST1R	3	3.6355	0.000277	0.0381855
Heart_Atrial_Appendage	GFM1	3	-3.5904	0.00033	0.0433758
Heart_Atrial_Appendage	CCDC36	3	-3.8021	0.000143	0.0299556
Heart_Atrial_Appendage	MLF1	3	4.386	1.15e-05	0.0054165
Heart_Atrial_Appendage	C3orf38	3	3.62	0.000295	0.0396986
Heart_Atrial_Appendage	HTR1F	3	-3.7457	0.00018	0.0300931
Heart_Atrial_Appendage	RP11-3B7.1	3	-3.538	0.000403	0.0484629
Heart_Atrial_Appendage	RP11-379F4.9	3	-3.7476	0.000179	0.0300931
Heart_Atrial_Appendage	GIN1	5	-3.904	9.46e-05	0.0232469
Heart_Atrial_Appendage	PAM	5	-4.36508	1.27e-05	0.00552157
Heart_Atrial_Appendage	EIF3KP1	5	-4.26	2.04e-05	0.00776208
Heart_Atrial_Appendage	BAK1	6	4.80258	1.57e-06	0.00295788
Heart_Atrial_Appendage	HACE1	6	3.723	0.000197	0.0300931
Heart_Atrial_Appendage	DNPH1	6	-4.518	6.24e-06	0.00528462
Heart_Atrial_Appendage	LEMD2	6	3.571	0.000356	0.0447136
Heart_Atrial_Appendage	C9orf37	9	-4.169	3.06e-05	0.00901494
Heart_Atrial_Appendage	ADO	10	-4.15976	3.19e-05	0.00901494
Heart_Atrial_Appendage	C10orf112	10	3.737	0.000186	0.0300931
Heart_Atrial_Appendage	STK33	11	-3.64631	0.000266	0.0377271
Heart_Atrial_Appendage	C1QTNF4	11	4.218	2.46e-05	0.00817878
Heart_Atrial_Appendage	NRIP3	11	3.77998	0.000157	0.0299556
Heart_Atrial_Appendage	RP11-867G23.1	11	-4.62362	3.77e-06	0.00426161
Heart_Atrial_Appendage	MPHOSPH9	12	-3.73584	0.000187	0.0300931
Heart_Atrial_Appendage	RP11-282O18.3	12	3.577	0.000348	0.0447022
Heart_Atrial_Appendage	RP11-386G11.10	12	4.00969	6.08e-05	0.0156201
Heart_Atrial_Appendage	OLFM4	13	-4.4408	8.96e-06	0.0054165
Heart_Atrial_Appendage	LGALS3	14	4.188	2.81e-05	0.0088234
Heart_Atrial_Appendage	TIPIN	15	4.39628	1.1e-05	0.0054165
Heart_Atrial_Appendage	MAP2K5	15	4.01905	5.84e-05	0.0156201
Heart_Atrial_Appendage	DIS3L	15	-3.72801	0.000193	0.0300931
Heart_Atrial_Appendage	MAP2K1	15	4.499	6.83e-06	0.00528462
Heart_Atrial_Appendage	SKOR1	15	3.82027	0.000133	0.0299556
Heart_Atrial_Appendage	CALB2	16	4.47967	7.48e-06	0.00528462
Heart_Atrial_Appendage	SNX11	17	4.22288	2.41e-05	0.00817878
Heart_Atrial_Appendage	METTL16	17	4.66244	3.12e-06	0.00426161
Heart_Atrial_Appendage	NMT1	17	6.17	6.83e-10	3.86032e-06
Heart_Atrial_Appendage	DCAKD	17	-5.111	3.2e-07	0.00090432
Heart_Atrial_Appendage	ZNF850	19	-3.79823	0.000146	0.0299556
Heart_Atrial_Appendage	KCNS1	20	3.54014	0.0004	0.0484629
Heart_Atrial_Appendage	CSE1L	20	-4.40256	1.07e-05	0.0054165
Heart_Atrial_Appendage	NCOA6	20	3.77974	0.000157	0.0299556
Heart_Left_Ventricle	NADK	1	4.184	2.86e-05	0.0126078
Heart_Left_Ventricle	KCNAB2	1	-4.21805	2.46e-05	0.0126078
Heart_Left_Ventricle	PFN4	2	3.8904	0.0001	0.0253
Heart_Left_Ventricle	SPATS2L	2	-3.6629	0.000249	0.0462379
Heart_Left_Ventricle	LXN	3	4.4156	1.01e-05	0.0126078
Heart_Left_Ventricle	CGGBP1	3	4.258	2.06e-05	0.0126078
Heart_Left_Ventricle	SMIM4	3	4.00438	6.22e-05	0.0196708
Heart_Left_Ventricle	GAP43	3	3.65	0.000262	0.0462379
Heart_Left_Ventricle	CCDC36	3	-3.94854	7.86e-05	0.0233951
Heart_Left_Ventricle	MLF1	3	3.69808	0.000217	0.0439208
Heart_Left_Ventricle	RP11-3B7.1	3	-3.90884	9.27e-05	0.024794
Heart_Left_Ventricle	SNCA	4	3.805	0.000142	0.03266
Heart_Left_Ventricle	CAMLG	5	3.821	0.000133	0.0320467
Heart_Left_Ventricle	EIF3KP1	5	-4.32889	1.5e-05	0.0126078
Heart_Left_Ventricle	HACE1	6	3.688	0.000226	0.0439831
Heart_Left_Ventricle	DNPH1	6	-4.518	6.24e-06	0.0126078
Heart_Left_Ventricle	LEMD2	6	3.64735	0.000265	0.0462379
Heart_Left_Ventricle	MRPL41	9	4.09442	4.23e-05	0.0164645
Heart_Left_Ventricle	SLC25A16	10	-3.7192	0.0002	0.0421667
Heart_Left_Ventricle	RP11-386G11.10	12	4.018	5.87e-05	0.0196708
Heart_Left_Ventricle	TIPIN	15	4.22679	2.37e-05	0.0126078
Heart_Left_Ventricle	MAP2K5	15	3.746	0.00018	0.0396
Heart_Left_Ventricle	SKOR1	15	3.90787	9.31e-05	0.024794
Heart_Left_Ventricle	TMEM8A	16	3.6283	0.000285	0.04807
Heart_Left_Ventricle	SNX11	17	4.174	2.99e-05	0.0126078
Heart_Left_Ventricle	METTL16	17	4.03436	5.48e-05	0.0196708
Heart_Left_Ventricle	NMT1	17	5.98246	2.2e-09	1.1132e-05
Heart_Left_Ventricle	DCAKD	17	-4.185	2.85e-05	0.0126078
Heart_Left_Ventricle	CSE1L	20	-4.1908	2.78e-05	0.0126078
Heart_Left_Ventricle	STAU1	20	4.387	1.15e-05	0.0126078
Liver	SSU72	1	3.62854	0.000285	0.0485338
Liver	TMEM52	1	-4.30736	1.65e-05	0.0095535
Liver	RBM6	3	-3.751	0.000176	0.0417707
Liver	CGGBP1	3	4.258	2.06e-05	0.0099395
Liver	ZNF346	5	3.7165	0.000202	0.0417707
Liver	DNAJC18	5	-3.6609	0.000251	0.0454153
Liver	LEMD2	6	3.721	0.000198	0.0417707
Liver	RP11-369K16.1	8	3.661	0.000251	0.0454153
Liver	RP11-399D6.2	9	3.778	0.000158	0.0415827
Liver	C1QTNF4	11	4.323	1.54e-05	0.0095535
Liver	LGALS3	14	-3.784	0.000154	0.0415827
Liver	SKOR1	15	4.1083	3.99e-05	0.0148369
Liver	GP2	16	4.376	1.21e-05	0.0095535
Liver	NMT1	17	4.48847	7.17e-06	0.0095535
Liver	SKAP1	17	-3.612	0.000304	0.0488933
Liver	NBR2	17	-4.10159	4.1e-05	0.0148369
Liver	CRHR1-IT1	17	4.85898	1.18e-06	0.0034161
Liver	CTA-217C2.2	22	3.8655	0.000111	0.035705
Lung	NADK	1	4.184	2.86e-05	0.0109452
Lung	GLRX2	1	-3.87878	0.000105	0.0238999
Lung	MRPL9	1	3.566	0.000362	0.0411988
Lung	SSU72	1	4.04652	5.2e-05	0.014117
Lung	SHISA4	1	-4.55802	5.16e-06	0.00570475
Lung	C1orf95	1	3.76465	0.000167	0.0315223
Lung	TANC1	2	-3.61284	0.000303	0.0380709
Lung	LBX2	2	3.585	0.000337	0.0395158
Lung	AC005041.17	2	3.585	0.000337	0.0395158
Lung	RP11-523H20.3	2	3.645	0.000267	0.0378804
Lung	RP11-686O6.2	2	3.67205	0.000241	0.037302
Lung	RBM6	3	-3.84417	0.000121	0.0253086
Lung	SIDT1	3	3.63525	0.000278	0.0378804
Lung	GNAT1	3	-3.74334	0.000182	0.0320113
Lung	CGGBP1	3	4.258	2.06e-05	0.0109452
Lung	GFM1	3	-4.17566	2.97e-05	0.0109452
Lung	CCDC36	3	-4.054	5.03e-05	0.014117
Lung	MLF1	3	3.88803	0.000101	0.023686
Lung	NDUFAF3	3	-3.538	0.000403	0.0452002
Lung	C3orf38	3	3.698	0.000217	0.0365079
Lung	HYAL3	3	-3.66515	0.000247	0.037481
Lung	RP11-3B7.1	3	-3.63417	0.000279	0.0378804
Lung	RP11-379F4.9	3	-5.32123	1.03e-07	0.000398558
Lung	SH3D19	4	3.70912	0.000208	0.0357714
Lung	SMAD5	5	4.645	3.4e-06	0.00438543
Lung	CAMLG	5	3.797	0.000146	0.0289716
Lung	DNAJC18	5	-3.61834	0.000296	0.0380709
Lung	EIF3KP1	5	-4.19346	2.75e-05	0.0109452
Lung	DNPH1	6	-4.518	6.24e-06	0.00603642
Lung	IP6K3	6	3.857	0.000115	0.0251518
Lung	CCNE2	8	-4.10118	4.11e-05	0.013253
Lung	TSPAN14	10	3.58724	0.000334	0.0395158
Lung	ADO	10	-4.6803	2.86e-06	0.00438543
Lung	MARCKSL1P1	10	-3.64699	0.000265	0.0378804
Lung	CEP164	11	3.643	0.000269	0.0378804
Lung	MYBPC3	11	4.044	5.25e-05	0.014117
Lung	ZDHHC5	11	4.14976	3.33e-05	0.0112047
Lung	SLC39A13	11	-4.154	3.27e-05	0.0112047
Lung	PSMC3	11	-4.19439	2.74e-05	0.0109452
Lung	RAPSN	11	3.69247	0.000222	0.0365544
Lung	AKIP1	11	3.57265	0.000353	0.0407741
Lung	NDUFV1	11	-4.71676	2.4e-06	0.00438543
Lung	METTL15	11	-3.62312	0.000291	0.0380709
Lung	C1QTNF4	11	3.85226	0.000117	0.0251518
Lung	RP11-755F10.3	11	-3.929	8.53e-05	0.0206293
Lung	RP11-867G23.1	11	-4.26273	2.02e-05	0.0109452
Lung	TMED2	12	-3.59385	0.000326	0.0395158
Lung	TUBA1B	12	3.999	6.36e-05	0.0164067
Lung	SLC26A10	12	-3.51	0.000448	0.0495296
Lung	MYO16-AS1	13	3.6134	0.000302	0.0380709
Lung	TIPIN	15	4.2084	2.57e-05	0.0109452
Lung	MAP2K5	15	3.6764	0.000237	0.037302
Lung	DIS3L	15	-3.9454	7.97e-05	0.0198967
Lung	SKOR1	15	3.746	0.00018	0.0320113
Lung	LINC00925	15	4.189	2.8e-05	0.0109452
Lung	SNX11	17	4.26232	2.02e-05	0.0109452
Lung	GGNBP2	17	3.684	0.00023	0.0370827
Lung	SLC25A19	17	-3.637	0.000276	0.0378804
Lung	RP11-798G7.5	17	4.48733	7.21e-06	0.0061998
Lung	NMT1	17	6.17	6.83e-10	5.28574e-06
Lung	ASPSCR1	17	3.74802	0.000178	0.0320113
Lung	FASN	17	-3.7866	0.000153	0.0296017
Lung	DCAKD	17	-4.19149	2.77e-05	0.0109452
Lung	ACBD4	17	4.86465	1.15e-06	0.00296662
Lung	CISD3	17	-4.04756	5.18e-05	0.014117
Lung	RP11-649A18.12	17	-3.611	0.000305	0.0380709
Lung	RNF24	20	4.343	1.41e-05	0.010912
Lung	CSE1L	20	-4.31	1.63e-05	0.0109452
Lung	GGT7	20	-4.0426	5.29e-05	0.014117
Lung	NCOA6	20	3.832	0.000127	0.0258646
Minor_Salivary_Gland	RBM6	3	-3.804	0.000142	0.0367374
Minor_Salivary_Gland	EIF3KP1	5	-4.7231	2.32e-06	0.00140051
Minor_Salivary_Gland	TMEM161B-AS1	5	4.097	4.19e-05	0.0151762
Minor_Salivary_Gland	MARCKSL1P1	10	-3.728	0.000193	0.0436904
Minor_Salivary_Gland	C12orf65	12	3.8325	0.000127	0.0367374
Minor_Salivary_Gland	GGNBP2	17	3.684	0.00023	0.0462811
Minor_Salivary_Gland	RP11-798G7.5	17	4.13098	3.61e-05	0.0151762
Minor_Salivary_Gland	DCAKD	17	-6.89425	5.41e-12	9.79751e-09
Minor_Salivary_Gland	CSE1L	20	-5.35185	8.71e-08	7.8869e-05
Muscle_Skeletal	CALML6	1	-5.03051	4.89e-07	0.000722546
Muscle_Skeletal	TMEM52	1	-4.649	3.34e-06	0.00297162
Muscle_Skeletal	RP5-935K16.1	2	-3.65514	0.000257	0.0421937
Muscle_Skeletal	RBM6	3	-3.5932	0.000327	0.0455826
Muscle_Skeletal	CGGBP1	3	4.7392	2.15e-06	0.00264737
Muscle_Skeletal	PPP4R2	3	-3.695	0.00022	0.03694
Muscle_Skeletal	MST1R	3	3.6349	0.000278	0.0427888
Muscle_Skeletal	C3orf38	3	3.62	0.000295	0.0438847
Muscle_Skeletal	RP11-3B7.1	3	-4.0962	4.2e-05	0.0124118
Muscle_Skeletal	RP11-379F4.7	3	5.0377	4.71e-07	0.000722546
Muscle_Skeletal	GIN1	5	-4.12366	3.73e-05	0.0114822
Muscle_Skeletal	TMEM161B	5	-3.842	0.000122	0.0257525
Muscle_Skeletal	EIF3KP1	5	-4.3035	1.68e-05	0.00730108
Muscle_Skeletal	AC009014.3	5	4.659	3.18e-06	0.00297162
Muscle_Skeletal	HACE1	6	3.6967	0.000218	0.03694
Muscle_Skeletal	PTK7	6	4.1234	3.73e-05	0.0114822
Muscle_Skeletal	DNPH1	6	-4.518	6.24e-06	0.00384176
Muscle_Skeletal	FAM83B	6	3.6359	0.000277	0.0427888
Muscle_Skeletal	MDFIC	7	-4.1888	2.8e-05	0.00985067
Muscle_Skeletal	UBE2W	8	4.29034	1.78e-05	0.00730591
Muscle_Skeletal	RP11-399D6.2	9	4.25885	2.05e-05	0.00797126
Muscle_Skeletal	ADO	10	-4.4861	7.25e-06	0.00412023
Muscle_Skeletal	MTCH2	11	-3.98493	6.75e-05	0.0160868
Muscle_Skeletal	PITPNM1	11	4.63197	3.62e-06	0.00297162
Muscle_Skeletal	ALKBH8	11	3.83025	0.000128	0.0262684
Muscle_Skeletal	ZDHHC5	11	-3.6476	0.000265	0.0425613
Muscle_Skeletal	SLC39A13	11	-4.56575	4.98e-06	0.00334475
Muscle_Skeletal	AKIP1	11	4.32559	1.52e-05	0.0070186
Muscle_Skeletal	PC	11	-3.86909	0.000109	0.0244028
Muscle_Skeletal	DOC2GP	11	3.716	0.000202	0.0363994
Muscle_Skeletal	RP11-867G23.1	11	-4.20005	2.67e-05	0.00985067
Muscle_Skeletal	MPHOSPH9	12	-3.57671	0.000348	0.0476116
Muscle_Skeletal	RP11-282O18.3	12	3.99538	6.46e-05	0.0159088
Muscle_Skeletal	COG6	13	3.5566	0.000376	0.0496051
Muscle_Skeletal	TIPIN	15	4.355	1.33e-05	0.00655069
Muscle_Skeletal	MAP2K5	15	3.696	0.000219	0.03694
Muscle_Skeletal	SKOR1	15	4.4002	1.08e-05	0.00569931
Muscle_Skeletal	GNAO1	16	4.0023	6.27e-05	0.0159088
Muscle_Skeletal	DHX8	17	-3.78902	0.000151	0.0286048
Muscle_Skeletal	NMT1	17	5.066	4.06e-07	0.000722546
Muscle_Skeletal	DCAKD	17	-6.05019	1.45e-09	1.07126e-05
Muscle_Skeletal	PTGES3L	17	3.8093	0.000139	0.0274134
Muscle_Skeletal	RP13-890H12.2	17	-5.42388	5.83e-08	0.00021536
Muscle_Skeletal	AC132872.2	17	3.596	0.000323	0.0455826
Muscle_Skeletal	KDM4B	19	4.16	3.19e-05	0.0107126
Muscle_Skeletal	CHMP2A	19	3.56	0.000365	0.0490295
Muscle_Skeletal	SERTAD3	19	-3.86	0.000115	0.0249888
Muscle_Skeletal	ZNF571	19	-4.07	4.74e-05	0.0134689
Muscle_Skeletal	ZNF585B	19	3.6	0.000318	0.0455826
Muscle_Skeletal	CTD-2611O12.6	19	-3.87	0.000109	0.0244028
Muscle_Skeletal	RNF24	20	4.032	5.53e-05	0.0145913
Muscle_Skeletal	CSE1L	20	-4.603	4.16e-06	0.00307341
Muscle_Skeletal	LINC00657	20	-4.04	5.34e-05	0.0145913
Muscle_Skeletal	YPEL1	22	3.7506	0.000176	0.0325072
Muscle_Skeletal	NHP2L1	22	-3.807	0.000141	0.0274134
Muscle_Skeletal	ACO2	22	-3.618	0.000297	0.0438847
Nerve_Tibial	ITPKB	1	-4.31234	1.62e-05	0.00779868
Nerve_Tibial	EPB41	1	-3.67555	0.000237	0.0386752
Nerve_Tibial	RNPEP	1	-3.95375	7.69e-05	0.0217763
Nerve_Tibial	RP11-98D18.9	1	3.88727	0.000101	0.0243107
Nerve_Tibial	VRK2	2	3.615	0.0003	0.0437636
Nerve_Tibial	TTC31	2	3.645	0.000267	0.0401668
Nerve_Tibial	NBEAL1	2	3.81	0.000139	0.0278811
Nerve_Tibial	IHH	2	-4.51386	6.37e-06	0.00483622
Nerve_Tibial	ICA1L	2	-3.734	0.000188	0.0354915
Nerve_Tibial	RPL7P14	2	4.14155	3.45e-05	0.0118631
Nerve_Tibial	MCCC1	3	-3.89871	9.67e-05	0.0243107
Nerve_Tibial	LXN	3	4.34361	1.4e-05	0.00709432
Nerve_Tibial	MFSD1	3	-3.811	0.000138	0.0278811
Nerve_Tibial	CGGBP1	3	4.22527	2.39e-05	0.00958788
Nerve_Tibial	MST1R	3	3.818	0.000135	0.0278811
Nerve_Tibial	GFM1	3	-4.36964	1.24e-05	0.00702278
Nerve_Tibial	CCDC36	3	-3.893	9.9e-05	0.0243107
Nerve_Tibial	MLF1	3	4.163	3.14e-05	0.011197
Nerve_Tibial	KLHDC8B	3	4.27292	1.93e-05	0.00844638
Nerve_Tibial	RP11-3B7.1	3	-4.058	4.95e-05	0.0158862
Nerve_Tibial	RP11-379F4.7	3	3.87871	0.000105	0.0246571
Nerve_Tibial	SMAD5	5	5.04309	4.58e-07	0.000881925
Nerve_Tibial	GIN1	5	-4.18	2.92e-05	0.010813
Nerve_Tibial	PPIP5K2	5	4.634	3.59e-06	0.0038405
Nerve_Tibial	TMEM161B-AS1	5	3.6487	0.000264	0.0401668
Nerve_Tibial	CTC-498M16.2	5	4.65066	3.31e-06	0.0038405
Nerve_Tibial	HACE1	6	3.71055	0.000207	0.0362363
Nerve_Tibial	DNPH1	6	-4.518	6.24e-06	0.00483622
Nerve_Tibial	KLHDC3	6	-4.7277	2.27e-06	0.00364259
Nerve_Tibial	LEMD2	6	3.784	0.000154	0.0302594
Nerve_Tibial	RRM2B	8	-3.652	0.00026	0.0401668
Nerve_Tibial	NDUFAF6	8	-3.96	7.49e-05	0.0217763
Nerve_Tibial	C9orf37	9	-4.02	5.82e-05	0.0175109
Nerve_Tibial	RP11-370B11.3	9	3.71115	0.000206	0.0362363
Nerve_Tibial	MORN4	10	3.85175	0.000117	0.0256017
Nerve_Tibial	MARCKSL1P1	10	-3.91666	8.98e-05	0.0233674
Nerve_Tibial	RP11-436D10.3	10	-4.353	1.34e-05	0.00709432
Nerve_Tibial	MTCH2	11	-3.65453	0.000258	0.0401668
Nerve_Tibial	MADD	11	4.02976	5.58e-05	0.0173304
Nerve_Tibial	ZDHHC5	11	3.635	0.000278	0.0411782
Nerve_Tibial	SLC39A13	11	-4.185	2.85e-05	0.010813
Nerve_Tibial	PSMC3	11	-4.63578	3.56e-06	0.0038405
Nerve_Tibial	KLC2	11	-5.364	8.14e-08	0.00026124
Nerve_Tibial	DOC2GP	11	3.716	0.000202	0.0362363
Nerve_Tibial	RP11-755F10.3	11	-4.4208	9.83e-06	0.00630955
Nerve_Tibial	LRFN5	14	3.86259	0.000112	0.0250776
Nerve_Tibial	TIPIN	15	4.50849	6.53e-06	0.00483622
Nerve_Tibial	DMXL2	15	4.56391	5.02e-06	0.00483326
Nerve_Tibial	MAP2K5	15	3.68807	0.000226	0.037516
Nerve_Tibial	DIS3L	15	-3.68914	0.000225	0.037516
Nerve_Tibial	SKOR1	15	3.746	0.00018	0.0346608
Nerve_Tibial	SNX11	17	4.45121	8.54e-06	0.00587308
Nerve_Tibial	COPZ2	17	3.667	0.000245	0.0393143
Nerve_Tibial	MIF4GD	17	-3.82365	0.000131	0.0278811
Nerve_Tibial	RP11-798G7.5	17	5.12896	2.91e-07	0.000700437
Nerve_Tibial	NMT1	17	6.17	6.83e-10	6.57592e-06
Nerve_Tibial	PRR15L	17	-3.94179	8.09e-05	0.0219037
Nerve_Tibial	DCAKD	17	-5.7771	7.6e-09	3.65864e-05
Nerve_Tibial	CCDC57	17	3.71124	0.000206	0.0362363
Nerve_Tibial	ACBD4	17	3.86997	0.000109	0.024987
Nerve_Tibial	RP5-890E16.2	17	3.93869	8.19e-05	0.0219037
Nerve_Tibial	ZNF571	19	-3.7007	0.000215	0.0369646
Nerve_Tibial	LILRA6	19	4.0866	4.38e-05	0.0145416
Nerve_Tibial	ZNF585B	19	4.3824	1.17e-05	0.00702278
Nerve_Tibial	RNF24	20	4.23317	2.3e-05	0.00958788
Nerve_Tibial	CSE1L	20	-4.29124	1.78e-05	0.00816088
Ovary	RBM6	3	-3.809	0.00014	0.0247967
Ovary	CGGBP1	3	3.58137	0.000342	0.045339
Ovary	GFM1	3	-4.382	1.18e-05	0.00651933
Ovary	RP11-379F4.7	3	3.90928	9.26e-05	0.0184803
Ovary	RP11-379F4.9	3	-4.04068	5.33e-05	0.0135382
Ovary	BMPR1B	4	-3.486	0.00049	0.048895
Ovary	RP11-529E10.6	4	-3.80471	0.000142	0.0247967
Ovary	EIF3KP1	5	-4.4732	7.71e-06	0.00538544
Ovary	TMEM161B-AS1	5	3.502	0.000462	0.048895
Ovary	NDUFAF6	8	-4.5617	5.07e-06	0.00472186
Ovary	KIF13B	8	3.5544	0.000379	0.0460403
Ovary	RP11-347C18.3	8	-4.344	1.4e-05	0.00651933
Ovary	ARRDC1	9	3.491	0.000481	0.048895
Ovary	RP11-399D6.2	9	3.915	9.04e-05	0.0184803
Ovary	C10orf112	10	4.82686	1.39e-06	0.00194183
Ovary	GOLGA2B	12	3.6265	0.000287	0.0400939
Ovary	RP11-328C8.4	12	-4.0038	6.23e-05	0.0145055
Ovary	RP11-386G11.10	12	4.106	4.03e-05	0.0112598
Ovary	CTD-2298J14.2	14	-4.206	2.6e-05	0.0103777
Ovary	MAP2K5	15	3.746	0.00018	0.0295835
Ovary	SNX11	17	4.119	3.81e-05	0.0112598
Ovary	NMT1	17	5.7093	1.13e-08	3.15722e-05
Ovary	DCAKD	17	-4.1703	3.04e-05	0.0106172
Ovary	CCDC57	17	3.5331	0.000411	0.0472745
Ovary	LINC00854	17	-3.6686	0.000244	0.0358808
Ovary	AC012309.5	19	3.5254	0.000423	0.0472745
Ovary	ZNF585B	19	3.57	0.000357	0.045339
Ovary	ARFRP1	20	3.7104	0.000207	0.032131
Pancreas	CALML6	1	4.485	7.29e-06	0.00481206
Pancreas	ICA1L	2	-3.81	0.000139	0.0371057
Pancreas	LXN	3	4.196	2.72e-05	0.0125417
Pancreas	CGGBP1	3	4.35011	1.36e-05	0.00766436
Pancreas	GMPPB	3	3.67804	0.000235	0.0483531
Pancreas	C3orf38	3	3.702	0.000214	0.0483531
Pancreas	SMAD5	5	4.659	3.18e-06	0.00403224
Pancreas	CAMLG	5	3.90148	9.56e-05	0.0323255
Pancreas	ANKDD1B	5	4.023	5.75e-05	0.0208314
Pancreas	TMEM161B-AS1	5	3.645	0.000267	0.0483531
Pancreas	DNPH1	6	-4.518	6.24e-06	0.00481206
Pancreas	LEMD2	6	3.656	0.000256	0.0483531
Pancreas	RP3-523K23.2	6	-3.6907	0.000224	0.0483531
Pancreas	SLC35B4	7	-3.724	0.000196	0.0473387
Pancreas	RP11-369K16.1	8	3.66	0.000251	0.0483531
Pancreas	MED19	11	-3.83957	0.000123	0.0346587
Pancreas	PSMC3	11	-4.044	5.25e-05	0.0204831
Pancreas	C1QTNF4	11	4.30673	1.66e-05	0.00841952
Pancreas	GAL3ST3	11	3.86574	0.000111	0.0346587
Pancreas	RP11-867G23.1	11	-5.3572	8.45e-08	0.000214292
Pancreas	RP11-386G11.10	12	4.106	4.03e-05	0.0170335
Pancreas	TIPIN	15	4.4763	7.59e-06	0.00481206
Pancreas	DIS3L	15	-3.62738	0.000286	0.0483531
Pancreas	SNX11	17	3.84282	0.000122	0.0346587
Pancreas	NMT1	17	6.07248	1.26e-09	6.39072e-06
Pancreas	FASN	17	-3.63338	0.00028	0.0483531
Pancreas	DCAKD	17	-4.55647	5.2e-06	0.00481206
Pancreas	ZNF486	19	-3.6446	0.000268	0.0483531
Pancreas	CSE1L	20	-4.848	1.25e-06	0.00211333
Pancreas	NCOA6	20	3.7503	0.000177	0.0448872
Pituitary	CALML6	1	3.785	0.000154	0.02402
Pituitary	RP11-98D18.9	1	3.89357	9.88e-05	0.0210705
Pituitary	MOGS	2	3.655	0.000257	0.0331152
Pituitary	LRPPRC	2	-3.489	0.000485	0.046191
Pituitary	CCDC108	2	-3.56795	0.00036	0.0415042
Pituitary	RP11-523H20.3	2	3.585	0.000337	0.041011
Pituitary	RBM6	3	-3.6097	0.000307	0.0384276
Pituitary	SIDT1	3	3.5061	0.000455	0.0448809
Pituitary	ROPN1B	3	-3.5024	0.000461	0.0448809
Pituitary	CGGBP1	3	4.258	2.06e-05	0.010271
Pituitary	RNF123	3	3.5704	0.000356	0.0415042
Pituitary	GFM1	3	-4.168	3.07e-05	0.012227
Pituitary	C3orf38	3	3.6813	0.000232	0.0307998
Pituitary	KLHDC8B	3	4.584	4.56e-06	0.00457814
Pituitary	RP11-3B7.1	3	-4.054	5.03e-05	0.0169511
Pituitary	RP11-379F4.9	3	-3.8873	0.000101	0.0210705
Pituitary	C1QTNF7	4	-3.8496	0.000118	0.0226669
Pituitary	RP11-67M1.1	4	-3.713	0.000205	0.0284765
Pituitary	PPIP5K2	5	3.80683	0.000141	0.02402
Pituitary	PAM	5	3.77665	0.000159	0.02402
Pituitary	CAMLG	5	3.70871	0.000208	0.0284765
Pituitary	PROB1	5	3.53756	0.000404	0.0429755
Pituitary	TMEM161B-AS1	5	3.475	0.000511	0.0466394
Pituitary	LEMD2	6	3.784	0.000154	0.02402
Pituitary	LIN28B	6	-4.53047	5.89e-06	0.00457814
Pituitary	FOXP2	7	-3.9099	9.23e-05	0.0210705
Pituitary	ARRDC1	9	3.84768	0.000119	0.0226669
Pituitary	RP11-370B11.3	9	4.39719	1.1e-05	0.00688443
Pituitary	RP11-399D6.2	9	3.7558	0.000173	0.0252638
Pituitary	MORN4	10	3.4751	0.000511	0.0466394
Pituitary	METTL15	11	-3.9739	7.07e-05	0.0193585
Pituitary	TMEM151A	11	-6.179	6.45e-10	1.49611e-06
Pituitary	RP11-867G23.1	11	-3.929	8.53e-05	0.0207611
Pituitary	TRPV4	12	-3.4637	0.000533	0.0476546
Pituitary	TUBA1B	12	3.999	6.36e-05	0.0185754
Pituitary	LMBR1L	12	3.795	0.000148	0.02402
Pituitary	RP11-386G11.10	12	4.146	3.38e-05	0.0123398
Pituitary	LGALS3	14	3.80714	0.000141	0.02402
Pituitary	TIPIN	15	4.20783	2.58e-05	0.011303
Pituitary	DMXL2	15	4.51691	6.27e-06	0.00457814
Pituitary	MAP2K5	15	3.94164	8.09e-05	0.0207611
Pituitary	DIS3L	15	-4.01346	5.98e-05	0.0185754
Pituitary	SKOR1	15	3.509	0.00045	0.0448809
Pituitary	RP11-707P17.2	15	4.554	5.26e-06	0.00457814
Pituitary	NTRK3-AS1	15	3.54028	0.0004	0.0429755
Pituitary	MARVELD3	16	3.53373	0.00041	0.0429755
Pituitary	NMT1	17	6.17	6.83e-10	1.49611e-06
Pituitary	ZNF793	19	-3.532	0.000412	0.0429755
Pituitary	CTD-2554C21.3	19	-4.25277	2.11e-05	0.010271
Pituitary	RWDD2B	21	3.44	0.000582	0.0499949
Pituitary	WBP2NL	22	3.45409	0.000552	0.0483662
Prostate	FLVCR1	1	-3.65141	0.000261	0.0399648
Prostate	RBM6	3	-3.777	0.000159	0.0369012
Prostate	RNF123	3	3.5376	0.000404	0.0468808
Prostate	C3orf38	3	3.702	0.000214	0.0372494
Prostate	RP11-379F4.7	3	4.3152	1.59e-05	0.0133216
Prostate	RP11-379F4.9	3	-4.1227	3.74e-05	0.0148799
Prostate	RP11-799M12.2	4	3.5247	0.000424	0.0472336
Prostate	SLC23A1	5	-3.796	0.000147	0.0369012
Prostate	EIF3KP1	5	-3.675	0.000238	0.03899
Prostate	TMEM161B-AS1	5	3.502	0.000462	0.0479639
Prostate	RGS17	6	3.62695	0.000287	0.0399648
Prostate	RP11-524H19.2	6	4.20078	2.66e-05	0.0133216
Prostate	AC073343.1	7	-3.71557	0.000203	0.0372494
Prostate	RP11-339B21.10	9	3.7252	0.000195	0.0372494
Prostate	PTPMT1	11	-4.0731	4.64e-05	0.016153
Prostate	CDK2AP1	12	3.5	0.000465	0.0479639
Prostate	SNRNP35	12	-3.78327	0.000155	0.0369012
Prostate	ATG14	14	-3.57714	0.000347	0.043927
Prostate	RP11-44N21.1	14	3.6319	0.000281	0.0399648
Prostate	TIPIN	15	4.1838	2.87e-05	0.0133216
Prostate	SKOR1	15	3.8697	0.000109	0.0337294
Prostate	SNX11	17	4.242	2.22e-05	0.0133216
Prostate	NMT1	17	6.171	6.79e-10	1.89101e-06
Prostate	DCAKD	17	-4.6293	3.67e-06	0.00511047
Prostate	CCDC57	17	3.7148	0.000203	0.0372494
Prostate	RP11-580I16.2	17	-3.5383	0.000403	0.0468808
Prostate	SLMO1	18	3.5784	0.000346	0.043927
Skin_Not_Sun_Exposed_Suprapubic	PGLYRP4	1	3.7464	0.000179	0.02976
Skin_Not_Sun_Exposed_Suprapubic	TMEM52	1	-4.56787	4.93e-06	0.00772272
Skin_Not_Sun_Exposed_Suprapubic	SHISA4	1	-3.9023	9.53e-05	0.0237584
Skin_Not_Sun_Exposed_Suprapubic	INO80B	2	-3.585	0.000337	0.043229
Skin_Not_Sun_Exposed_Suprapubic	AFF3	2	-3.99195	6.55e-05	0.0174043
Skin_Not_Sun_Exposed_Suprapubic	NBEAL1	2	3.81022	0.000139	0.0270892
Skin_Not_Sun_Exposed_Suprapubic	ICA1L	2	-3.901	9.58e-05	0.0237584
Skin_Not_Sun_Exposed_Suprapubic	SPATS2L	2	3.52397	0.000425	0.0479091
Skin_Not_Sun_Exposed_Suprapubic	RBM6	3	-3.777	0.000159	0.0288527
Skin_Not_Sun_Exposed_Suprapubic	LXN	3	4.212	2.53e-05	0.0119823
Skin_Not_Sun_Exposed_Suprapubic	TRPC1	3	3.51777	0.000435	0.0483045
Skin_Not_Sun_Exposed_Suprapubic	CGGBP1	3	4.258	2.06e-05	0.0119823
Skin_Not_Sun_Exposed_Suprapubic	MST1R	3	3.80484	0.000142	0.0270892
Skin_Not_Sun_Exposed_Suprapubic	GFM1	3	-4.212	2.53e-05	0.0119823
Skin_Not_Sun_Exposed_Suprapubic	C3orf38	3	3.608	0.000309	0.0410529
Skin_Not_Sun_Exposed_Suprapubic	ACTBP13	3	-4.16914	3.06e-05	0.0119823
Skin_Not_Sun_Exposed_Suprapubic	RP11-379F4.7	3	4.32051	1.56e-05	0.0116064
Skin_Not_Sun_Exposed_Suprapubic	RP11-379F4.9	3	-3.84665	0.00012	0.0269153
Skin_Not_Sun_Exposed_Suprapubic	LINC00504	4	3.8788	0.000105	0.0252
Skin_Not_Sun_Exposed_Suprapubic	NADK2	5	-3.66	0.000255	0.0367708
Skin_Not_Sun_Exposed_Suprapubic	SAR1B	5	4.02	5.71e-05	0.0172222
Skin_Not_Sun_Exposed_Suprapubic	CAMLG	5	3.53	0.000419	0.0479091
Skin_Not_Sun_Exposed_Suprapubic	SMAD5-AS1	5	4	6.23e-05	0.0172222
Skin_Not_Sun_Exposed_Suprapubic	SLC23A1	5	-3.76	0.000167	0.0295829
Skin_Not_Sun_Exposed_Suprapubic	ANKDD1B	5	-3.56	0.000364	0.045136
Skin_Not_Sun_Exposed_Suprapubic	DNPH1	6	-4.518	6.24e-06	0.0077376
Skin_Not_Sun_Exposed_Suprapubic	PARP12	7	-3.819	0.000134	0.0270892
Skin_Not_Sun_Exposed_Suprapubic	NDUFAF6	8	-4.373	1.23e-05	0.010168
Skin_Not_Sun_Exposed_Suprapubic	TP53INP1	8	-4.195	2.73e-05	0.0119823
Skin_Not_Sun_Exposed_Suprapubic	RP11-369K16.1	8	4.41052	1.03e-05	0.009579
Skin_Not_Sun_Exposed_Suprapubic	C9orf37	9	-3.598	0.000321	0.0418989
Skin_Not_Sun_Exposed_Suprapubic	RP11-399D6.2	9	3.84975	0.000118	0.0269153
Skin_Not_Sun_Exposed_Suprapubic	ZDHHC5	11	3.57845	0.000346	0.0436312
Skin_Not_Sun_Exposed_Suprapubic	PSMC3	11	-3.73982	0.000184	0.02976
Skin_Not_Sun_Exposed_Suprapubic	NDUFV1	11	-3.70951	0.000208	0.03286
Skin_Not_Sun_Exposed_Suprapubic	METTL15	11	-4.20803	2.58e-05	0.0119823
Skin_Not_Sun_Exposed_Suprapubic	C1QTNF4	11	4.00332	6.25e-05	0.0172222
Skin_Not_Sun_Exposed_Suprapubic	POLD4	11	-4.60099	4.2e-06	0.00772272
Skin_Not_Sun_Exposed_Suprapubic	RP11-867G23.1	11	-3.79592	0.000147	0.027342
Skin_Not_Sun_Exposed_Suprapubic	MPHOSPH9	12	-3.74366	0.000181	0.02976
Skin_Not_Sun_Exposed_Suprapubic	TMED2	12	-3.70461	0.000212	0.03286
Skin_Not_Sun_Exposed_Suprapubic	C12orf65	12	3.52968	0.000416	0.0479091
Skin_Not_Sun_Exposed_Suprapubic	RP11-282O18.3	12	3.50533	0.000456	0.0498918
Skin_Not_Sun_Exposed_Suprapubic	RP11-386G11.10	12	4.00891	6.1e-05	0.0172222
Skin_Not_Sun_Exposed_Suprapubic	WDHD1	14	-3.621	0.000293	0.0403689
Skin_Not_Sun_Exposed_Suprapubic	TIPIN	15	4.55713	5.19e-06	0.00772272
Skin_Not_Sun_Exposed_Suprapubic	SKOR1	15	4.4773	7.56e-06	0.0080352
Skin_Not_Sun_Exposed_Suprapubic	MARVELD3	16	3.69155	0.000223	0.0331824
Skin_Not_Sun_Exposed_Suprapubic	CACNA1H	16	-3.65483	0.000257	0.0367708
Skin_Not_Sun_Exposed_Suprapubic	SNX11	17	4.195	2.73e-05	0.0119823
Skin_Not_Sun_Exposed_Suprapubic	CBX1	17	4.124	3.72e-05	0.0125804
Skin_Not_Sun_Exposed_Suprapubic	NMT1	17	4.181	2.9e-05	0.0119823
Skin_Not_Sun_Exposed_Suprapubic	DCAKD	17	-5.6108	2.01e-08	0.000149544
Skin_Not_Sun_Exposed_Suprapubic	ACBD4	17	3.84	0.000123	0.0269153
Skin_Not_Sun_Exposed_Suprapubic	DND1P1	17	-3.7453	0.00018	0.02976
Skin_Not_Sun_Exposed_Suprapubic	ZNF829	19	-3.613	0.000303	0.0409876
Skin_Not_Sun_Exposed_Suprapubic	ZNF580	19	4.59529	4.32e-06	0.00772272
Skin_Not_Sun_Exposed_Suprapubic	LILRA6	19	4.18967	2.79e-05	0.0119823
Skin_Not_Sun_Exposed_Suprapubic	STK4	20	3.544	0.000394	0.0479091
Skin_Not_Sun_Exposed_Suprapubic	ZNFX1	20	-4.05874	4.93e-05	0.0159475
Skin_Not_Sun_Exposed_Suprapubic	CSE1L	20	-3.6334	0.00028	0.0393057
Skin_Not_Sun_Exposed_Suprapubic	ADRA1D	20	-3.8312	0.000128	0.0270892
Skin_Not_Sun_Exposed_Suprapubic	NCOA6	20	3.695	0.00022	0.0331824
Skin_Not_Sun_Exposed_Suprapubic	CENPM	22	3.807	0.000141	0.0270892
Skin_Not_Sun_Exposed_Suprapubic	PPP6R2	22	4.1275	3.67e-05	0.0125804
Skin_Not_Sun_Exposed_Suprapubic	L3MBTL2	22	4.12537	3.7e-05	0.0125804
Skin_Not_Sun_Exposed_Suprapubic	DESI1	22	3.535	0.000408	0.0479091
Skin_Not_Sun_Exposed_Suprapubic	RP4-669P10.19	22	-3.52559	0.000423	0.0479091
Skin_Sun_Exposed_Lower_leg	PGLYRP4	1	3.79527	0.000147	0.032461
Skin_Sun_Exposed_Lower_leg	TMEM52	1	-4.468	7.9e-06	0.0053799
Skin_Sun_Exposed_Lower_leg	SHISA4	1	-4.37292	1.23e-05	0.00773162
Skin_Sun_Exposed_Lower_leg	RP1-283E3.4	1	3.79785	0.000146	0.032461
Skin_Sun_Exposed_Lower_leg	SPAST	2	3.7174	0.000201	0.0357661
Skin_Sun_Exposed_Lower_leg	NBEAL1	2	3.717	0.000202	0.0357661
Skin_Sun_Exposed_Lower_leg	ICA1L	2	-3.717	0.000202	0.0357661
Skin_Sun_Exposed_Lower_leg	SPATS2L	2	3.902	9.54e-05	0.0291233
Skin_Sun_Exposed_Lower_leg	RBM6	3	-3.777	0.000159	0.0327355
Skin_Sun_Exposed_Lower_leg	LXN	3	3.88941	0.0001	0.02951
Skin_Sun_Exposed_Lower_leg	CGGBP1	3	4.60112	4.2e-06	0.00479169
Skin_Sun_Exposed_Lower_leg	RNF123	3	4.53058	5.88e-06	0.00534131
Skin_Sun_Exposed_Lower_leg	MST1R	3	3.80681	0.000141	0.032461
Skin_Sun_Exposed_Lower_leg	GFM1	3	-4.2972	1.73e-05	0.00805623
Skin_Sun_Exposed_Lower_leg	P2RY14	3	-3.739	0.000185	0.0357661
Skin_Sun_Exposed_Lower_leg	ACTBP13	3	-3.827	0.00013	0.032461
Skin_Sun_Exposed_Lower_leg	NAT6	3	3.82654	0.00013	0.032461
Skin_Sun_Exposed_Lower_leg	LINC00504	4	3.71821	0.000201	0.0357661
Skin_Sun_Exposed_Lower_leg	SMAD5	5	4.595	4.33e-06	0.00479169
Skin_Sun_Exposed_Lower_leg	PAM	5	-4.6419	3.45e-06	0.00479169
Skin_Sun_Exposed_Lower_leg	SMAD5-AS1	5	4.358	1.31e-05	0.00773162
Skin_Sun_Exposed_Lower_leg	SLC23A1	5	-3.59806	0.000321	0.0498564
Skin_Sun_Exposed_Lower_leg	EIF3KP1	5	-4.28601	1.82e-05	0.00805623
Skin_Sun_Exposed_Lower_leg	TMEM161B-AS1	5	3.60718	0.00031	0.0490077
Skin_Sun_Exposed_Lower_leg	DNPH1	6	-4.518	6.24e-06	0.00534131
Skin_Sun_Exposed_Lower_leg	LEMD2	6	3.784	0.000154	0.032461
Skin_Sun_Exposed_Lower_leg	PARP12	7	-3.82	0.000133	0.032461
Skin_Sun_Exposed_Lower_leg	NDUFAF6	8	-4.344	1.4e-05	0.00774637
Skin_Sun_Exposed_Lower_leg	TP53INP1	8	-3.79083	0.00015	0.032461
Skin_Sun_Exposed_Lower_leg	ANKRD18B	9	-3.70637	0.00021	0.0364535
Skin_Sun_Exposed_Lower_leg	NRBF2	10	-3.8498	0.000118	0.032461
Skin_Sun_Exposed_Lower_leg	FANK1	10	3.65885	0.000253	0.0414779
Skin_Sun_Exposed_Lower_leg	MTCH2	11	-4.77213	1.82e-06	0.00322249
Skin_Sun_Exposed_Lower_leg	ZDHHC5	11	3.91681	8.97e-05	0.0283612
Skin_Sun_Exposed_Lower_leg	PSMC3	11	-4.88344	1.04e-06	0.00230178
Skin_Sun_Exposed_Lower_leg	METTL15	11	-5.07162	3.94e-07	0.00116269
Skin_Sun_Exposed_Lower_leg	ANKRD13D	11	-4.23085	2.33e-05	0.00896847
Skin_Sun_Exposed_Lower_leg	ZDHHC24	11	-4.30205	1.69e-05	0.00805623
Skin_Sun_Exposed_Lower_leg	RP11-655M14.13	11	3.716	0.000202	0.0357661
Skin_Sun_Exposed_Lower_leg	MPHOSPH9	12	-3.83825	0.000124	0.032461
Skin_Sun_Exposed_Lower_leg	LMBR1L	12	3.69287	0.000222	0.0377955
Skin_Sun_Exposed_Lower_leg	RP11-386G11.10	12	4.0931	4.26e-05	0.0145053
Skin_Sun_Exposed_Lower_leg	MAPK1IP1L	14	-4.05816	4.95e-05	0.0162305
Skin_Sun_Exposed_Lower_leg	TIPIN	15	4.2985	1.72e-05	0.00805623
Skin_Sun_Exposed_Lower_leg	MAP2K5	15	4.48644	7.24e-06	0.00534131
Skin_Sun_Exposed_Lower_leg	DIS3L	15	-3.73498	0.000188	0.0357661
Skin_Sun_Exposed_Lower_leg	SKOR1	15	4.50028	6.79e-06	0.00534131
Skin_Sun_Exposed_Lower_leg	CACNA1H	16	-4.259	2.05e-05	0.00824939
Skin_Sun_Exposed_Lower_leg	Z97634.3	16	3.811	0.000138	0.032461
Skin_Sun_Exposed_Lower_leg	RP11-616M22.3	16	-4.259	2.05e-05	0.00824939
Skin_Sun_Exposed_Lower_leg	SNX11	17	4.176	2.97e-05	0.0105882
Skin_Sun_Exposed_Lower_leg	CBX1	17	4.174	2.99e-05	0.0105882
Skin_Sun_Exposed_Lower_leg	NMT1	17	6.2146	5.15e-10	4.5593e-06
Skin_Sun_Exposed_Lower_leg	DCAKD	17	-5.7028	1.18e-08	5.22327e-05
Skin_Sun_Exposed_Lower_leg	ACBD4	17	3.7887	0.000151	0.032461
Skin_Sun_Exposed_Lower_leg	RNF24	20	3.6672	0.000245	0.0409242
Skin_Sun_Exposed_Lower_leg	LIME1	20	-3.6179	0.000297	0.0478062
Small_Intestine_Terminal_Ileum	GNB1	1	4.91805	8.74e-07	0.000832922
Small_Intestine_Terminal_Ileum	PGLYRP4	1	3.64993	0.000262	0.0394241
Small_Intestine_Terminal_Ileum	UGT1A4	2	3.672	0.000241	0.039073
Small_Intestine_Terminal_Ileum	RBM6	3	-3.777	0.000159	0.0322114
Small_Intestine_Terminal_Ileum	GFM1	3	-4.168	3.07e-05	0.00975237
Small_Intestine_Terminal_Ileum	CTD-2330K9.3	3	3.8	0.000145	0.0322114
Small_Intestine_Terminal_Ileum	RP13-497K6.1	4	-4.4513	8.53e-06	0.00487745
Small_Intestine_Terminal_Ileum	PPIP5K2	5	4.951	7.38e-07	0.000832922
Small_Intestine_Terminal_Ileum	DNPH1	6	-4.518	6.24e-06	0.00446004
Small_Intestine_Terminal_Ileum	RUFY2	10	-3.6134	0.000302	0.0415236
Small_Intestine_Terminal_Ileum	MARCKSL1P1	10	-3.691	0.000223	0.039073
Small_Intestine_Terminal_Ileum	PSMC3	11	-4.185	2.85e-05	0.00975237
Small_Intestine_Terminal_Ileum	C1QTNF4	11	3.6659	0.000246	0.039073
Small_Intestine_Terminal_Ileum	RP11-755F10.3	11	-3.862	0.000112	0.0291098
Small_Intestine_Terminal_Ileum	CDK2AP1	12	3.76958	0.000164	0.0322114
Small_Intestine_Terminal_Ileum	TIPIN	15	4.1227	3.75e-05	0.0107212
Small_Intestine_Terminal_Ileum	SNX11	17	4.26701	1.98e-05	0.0094347
Small_Intestine_Terminal_Ileum	SRP68	17	-3.76092	0.000169	0.0322114
Small_Intestine_Terminal_Ileum	DCAKD	17	-5.2756	1.32e-07	0.000377388
Small_Intestine_Terminal_Ileum	RP11-649A18.12	17	-3.611	0.000305	0.0415236
Small_Intestine_Terminal_Ileum	CCDC134	22	4.1953	2.73e-05	0.00975237
Spleen	C1orf222	1	4.50546	6.62e-06	0.00380048
Spleen	CALML6	1	4.414	1.01e-05	0.00452177
Spleen	SHISA4	1	-4.23058	2.33e-05	0.00869284
Spleen	SMC6	2	-4.20038	2.66e-05	0.00879411
Spleen	RBM6	3	-3.9083	9.3e-05	0.0181027
Spleen	CGGBP1	3	4.258	2.06e-05	0.0083842
Spleen	GFM1	3	-4.5558	5.22e-06	0.00380048
Spleen	CCDC71	3	3.893	9.9e-05	0.0184676
Spleen	RP11-3B7.1	3	-4.033	5.51e-05	0.0129833
Spleen	SMAD5	5	4.675	2.94e-06	0.00329059
Spleen	PPIP5K2	5	-4.47507	7.64e-06	0.00380048
Spleen	UQCC2	6	4.11686	3.84e-05	0.0107448
Spleen	RP11-399D6.2	9	3.778	0.000158	0.0282946
Spleen	METTL15	11	-4.05676	4.98e-05	0.0123864
Spleen	C1QTNF4	11	3.99487	6.47e-05	0.0137934
Spleen	CNIH2	11	5.14	2.75e-07	0.000615587
Spleen	CDK2AP1	12	4.06044	4.9e-05	0.0123864
Spleen	RGS17P1	13	-3.9188	8.9e-05	0.0181027
Spleen	LRFN5	14	-4.0005	6.32e-05	0.0137934
Spleen	CTD-2298J14.2	14	-4.8971	9.73e-07	0.00145204
Spleen	TIPIN	15	4.499	6.83e-06	0.00380048
Spleen	DIS3L	15	-4.481	7.43e-06	0.00380048
Spleen	SNX11	17	4.124	3.72e-05	0.0107448
Spleen	NMT1	17	4.193	2.75e-05	0.00879411
Spleen	DCAKD	17	-6.2	5.65e-10	2.52951e-06
Spleen	NCOA6	20	3.76787	0.000165	0.0284117
Stomach	TYW3	1	-4.08147	4.48e-05	0.0165648
Stomach	CALML6	1	3.86828	0.00011	0.02871
Stomach	RP1-283E3.4	1	4.41404	1.01e-05	0.00560171
Stomach	RP1-140A9.1	1	-4.00458	6.21e-05	0.0196813
Stomach	RBM6	3	-3.777	0.000159	0.0368271
Stomach	CGGBP1	3	4.258	2.06e-05	0.0101558
Stomach	GFM1	3	-4.212	2.53e-05	0.0112256
Stomach	GMPPB	3	3.7274	0.000193	0.0389246
Stomach	FAM47E-STBD1	4	-3.7653	0.000166	0.0368271
Stomach	SMAD5	5	4.709	2.49e-06	0.00220963
Stomach	RP11-370B11.3	9	3.778	0.000158	0.0368271
Stomach	METTL15	11	-3.72749	0.000193	0.0389246
Stomach	RP11-867G23.1	11	-4.82627	1.39e-06	0.00154186
Stomach	TIPIN	15	4.586	4.52e-06	0.00303618
Stomach	SNX11	17	4.119	3.81e-05	0.0153682
Stomach	RP11-798G7.5	17	4.5739	4.79e-06	0.00303618
Stomach	NMT1	17	6.17	6.83e-10	3.03047e-06
Stomach	B4GALNT2	17	4.0183	5.86e-05	0.0196813
Stomach	DCAKD	17	-5.908	3.46e-09	7.67601e-06
Stomach	ACBD4	17	5.0403	4.65e-07	0.000687735
Stomach	CTD-2020K17.3	17	3.6705	0.000242	0.046685
Stomach	DNAJC5	20	-3.98654	6.7e-05	0.0198186
Stomach	NFAM1	22	-3.87893	0.000105	0.02871
Testis	GNB1	1	3.767	0.000165	0.0424743
Testis	FEZ2	2	-3.9433	8.04e-05	0.0337059
Testis	SPATS2L	2	3.902	9.54e-05	0.0341251
Testis	RARRES1	3	4.163	3.14e-05	0.0170354
Testis	CGGBP1	3	4.258	2.06e-05	0.0126663
Testis	C3orf84	3	-4.584	4.56e-06	0.00600813
Testis	RP11-379F4.8	3	3.841	0.000123	0.0378143
Testis	RP11-379F4.7	3	4.3893	1.14e-05	0.00943584
Testis	CDKL2	4	4.3628	1.28e-05	0.00943584
Testis	AC009014.3	5	-4.6962	2.65e-06	0.00407349
Testis	DNPH1	6	-4.36855	1.25e-05	0.00943584
Testis	PARP12	7	3.85769	0.000114	0.0375281
Testis	AC004862.6	7	-3.75641	0.000172	0.0424743
Testis	NDUFAF6	8	-3.8871	0.000101	0.0345009
Testis	TP53INP1	8	-4.8894	1.01e-06	0.00310508
Testis	RP11-440G5.2	9	3.754	0.000174	0.0424743
Testis	ADO	10	4.7876	1.69e-06	0.00311737
Testis	CYP17A1-AS1	10	3.9804	6.88e-05	0.0302163
Testis	ACP2	11	-4.16769	3.08e-05	0.0170354
Testis	METTL15	11	-3.91624	8.99e-05	0.0341251
Testis	KLC2	11	-5.041	4.63e-07	0.00213512
Testis	RP11-867G23.2	11	-5.14	2.75e-07	0.00213512
Testis	ZNF641	12	3.75466	0.000174	0.0424743
Testis	RP11-386G11.10	12	4.05129	5.09e-05	0.0234725
Testis	DIAPH3-AS1	13	3.76272	0.000168	0.0424743
Testis	FBXO34	14	-3.9	9.62e-05	0.0341251
Testis	RP11-665C16.6	14	4.09507	4.22e-05	0.0204848
Testis	RP11-61O1.1	14	4.144	3.41e-05	0.0174725
Testis	TIPIN	15	4.355	1.33e-05	0.00943584
Testis	MAP2K1	15	-3.81947	0.000134	0.0398672
Testis	SKOR1	15	3.75295	0.000175	0.0424743
Testis	RP11-60L3.2	15	3.74486	0.00018	0.0425677
Testis	SNX11	17	4.358	1.31e-05	0.00943584
Testis	CCDC57	17	3.907	9.34e-05	0.0341251
Testis	RP5-890E16.2	17	3.851	0.000118	0.0375281
Testis	CTB-39G8.3	17	4.79557	1.62e-06	0.00311737
Testis	ZNF420	19	4.295	1.75e-05	0.0115288
Testis	AC010492.2	19	-3.78955	0.000151	0.0424743
Testis	RP1-155G6.4	20	-4.53139	5.86e-06	0.00675585
Testis	SREBF2	22	3.7154	0.000203	0.0468067
Thyroid	FAM117B	2	-3.717	0.000202	0.0380187
Thyroid	ICA1L	2	-3.717	0.000202	0.0380187
Thyroid	LXN	3	4.95142	7.37e-07	0.00136529
Thyroid	FAM198A	3	3.95346	7.7e-05	0.0259862
Thyroid	CGGBP1	3	3.84134	0.000122	0.0314214
Thyroid	MON1A	3	4.58	4.65e-06	0.00505662
Thyroid	GFM1	3	-4.17604	2.97e-05	0.0193783
Thyroid	MLF1	3	5.21772	1.81e-07	0.000442862
Thyroid	UBA7	3	-3.89076	9.99e-05	0.0296279
Thyroid	KLHDC8B	3	3.878	0.000105	0.0296406
Thyroid	ZFYVE28	4	-3.75105	0.000176	0.0351533
Thyroid	SMAD5	5	5.31989	1.04e-07	0.000339283
Thyroid	PPIP5K2	5	4.08833	4.34e-05	0.0219508
Thyroid	RASGEF1C	5	4.005	6.2e-05	0.024685
Thyroid	CAMLG	5	3.67236	0.00024	0.0419443
Thyroid	IRX1	5	-3.72168	0.000198	0.0380187
Thyroid	EIF3KP1	5	-4.313	1.61e-05	0.0130242
Thyroid	PROB1	5	3.708	0.000209	0.0380606
Thyroid	ZNF346-IT1	5	-3.80025	0.000145	0.0324058
Thyroid	HACE1	6	3.77517	0.00016	0.0326233
Thyroid	DNPH1	6	-4.10856	3.98e-05	0.0216401
Thyroid	LEMD2	6	4.48175	7.4e-06	0.00658398
Thyroid	SCRT1	8	-3.77545	0.00016	0.0326233
Thyroid	CERCAM	9	4.1328	3.58e-05	0.0206103
Thyroid	RP11-370B11.3	9	3.9039	9.47e-05	0.0289634
Thyroid	RP11-399D6.2	9	3.9729	7.1e-05	0.024817
Thyroid	MORN4	10	3.87598	0.000106	0.0296406
Thyroid	KIF18A	11	4.073	4.64e-05	0.0219508
Thyroid	RAPSN	11	4.92652	8.37e-07	0.00136529
Thyroid	AKIP1	11	3.64082	0.000272	0.0458977
Thyroid	METTL15	11	-3.64565	0.000267	0.0458444
Thyroid	C11orf80	11	-3.85375	0.000116	0.0306836
Thyroid	FAM180B	11	-3.94076	8.12e-05	0.0264901
Thyroid	RP11-755F10.3	11	-3.862	0.000112	0.0304484
Thyroid	RP11-867G23.1	11	-3.92827	8.56e-05	0.0270247
Thyroid	CDK2AP1	12	3.70661	0.00021	0.0380606
Thyroid	LMBR1L	12	3.795	0.000148	0.0324058
Thyroid	RP11-328C8.4	12	-3.6968	0.000218	0.0387921
Thyroid	RP11-386G11.10	12	4.01072	6.05e-05	0.024685
Thyroid	ALG5	13	-4.71669	2.4e-06	0.00335554
Thyroid	ATG14	14	-3.9871	6.69e-05	0.024685
Thyroid	RP11-665C16.6	14	3.775	0.00016	0.0326233
Thyroid	CTD-2298J14.2	14	-3.814	0.000137	0.0319243
Thyroid	TIPIN	15	4.2377	2.26e-05	0.015799
Thyroid	MAP2K5	15	4.0321	5.53e-05	0.024601
Thyroid	SKOR1	15	4.0695	4.71e-05	0.0219508
Thyroid	LINC00925	15	3.8212	0.000133	0.0319243
Thyroid	MARVELD3	16	3.81852	0.000134	0.0319243
Thyroid	SNX11	17	4.29757	1.73e-05	0.0130242
Thyroid	NMT1	17	6.17	6.83e-10	6.68452e-06
Thyroid	DCAKD	17	-5.5419	2.99e-08	0.000146316
Thyroid	HEXIM1	17	-3.82681	0.00013	0.0319243
Thyroid	PTGES3L	17	-4.50746	6.56e-06	0.00642027
Thyroid	SIPA1L3	19	3.79314	0.000149	0.0324058
Thyroid	CTD-2611O12.7	19	-4.153	3.28e-05	0.0200634
Thyroid	ZNFX1	20	-3.983	6.81e-05	0.024685
Thyroid	CSE1L	20	-4.648	3.35e-06	0.00409831
Thyroid	NCOA6	20	3.99198	6.55e-05	0.024685
Uterus	ITPKB	1	4.48882	7.16e-06	0.0037948
Uterus	RBM6	3	-3.809	0.00014	0.0371
Uterus	CGGBP1	3	4.4287	9.48e-06	0.00401952
Uterus	GFM1	3	-4.1034	4.07e-05	0.0123263
Uterus	EIF3KP1	5	-4.135	3.55e-05	0.0123263
Uterus	TMEM161B-AS1	5	3.664	0.000248	0.0404431
Uterus	RP11-522I20.3	9	-3.7363	0.000187	0.0387382
Uterus	RP11-867G23.1	11	-5.00162	5.69e-07	0.00060314
Uterus	CTD-3074O7.5	11	3.76706	0.000165	0.0387382
Uterus	TIPIN	15	4.586	4.52e-06	0.00319413
Uterus	NMT1	17	5.4842	4.15e-08	8.798e-05
Uterus	DCAKD	17	-3.7176	0.000201	0.0387382
Uterus	KIF16B	20	3.6852	0.000229	0.0404431
Vagina	TMEM52	1	-3.916	9e-05	0.0209556
Vagina	LBX2	2	3.585	0.000337	0.0396471
Vagina	LBX2-AS1	2	3.585	0.000337	0.0396471
Vagina	RBM6	3	-3.5619	0.000368	0.0408889
Vagina	GFM1	3	-4.3679	1.25e-05	0.00625
Vagina	EIF3KP1	5	-4.4105	1.03e-05	0.00625
Vagina	TMEM161B-AS1	5	3.664	0.000248	0.0358571
Vagina	DNPH1	6	-4.518	6.24e-06	0.00624
Vagina	TMEM68	8	-3.82491	0.000131	0.0238182
Vagina	RP11-369K16.1	8	3.661	0.000251	0.0358571
Vagina	NFIB	9	3.84	0.000123	0.0238182
Vagina	NUDT2	9	3.469	0.000522	0.0498095
Vagina	C10orf112	10	3.737	0.000186	0.031
Vagina	APOC3	11	-3.46852	0.000523	0.0498095
Vagina	PSMC3	11	-4.76606	1.88e-06	0.00376
Vagina	RP11-386G11.10	12	3.999	6.36e-05	0.0181714
Vagina	TIPIN	15	4.1987	2.68e-05	0.01072
Vagina	PHLPP2	16	3.456	0.000548	0.0498182
Vagina	NMT1	17	4.151	3.31e-05	0.0110333
Vagina	CCDC57	17	3.9047	9.43e-05	0.0209556
Vagina	ZNF568	19	3.522	0.000428	0.0450526
Vagina	CABLES2	20	-3.60156	0.000316	0.0396471
Whole_Blood	GTF3C3	2	-4.53857	5.66e-06	0.00564585
Whole_Blood	CAMKMT	2	3.87012	0.000109	0.0304237
Whole_Blood	RBM6	3	-3.84998	0.000118	0.0304237
Whole_Blood	MFSD1	3	-4.638	3.52e-06	0.0049077
Whole_Blood	CGGBP1	3	4.258	2.06e-05	0.0112083
Whole_Blood	P2RY14	3	3.84131	0.000122	0.0304237
Whole_Blood	SNCA	4	-3.783	0.000155	0.0343583
Whole_Blood	SMAD5	5	4.606	4.1e-06	0.0049077
Whole_Blood	PAM	5	-4.0547	5.02e-05	0.0176734
Whole_Blood	CUL9	6	-5.26456	1.41e-07	0.000381045
Whole_Blood	RP3-525N10.2	6	3.6574	0.000255	0.0492315
Whole_Blood	SDK1	7	-4.319	1.57e-05	0.00999495
Whole_Blood	TP53INP1	8	4.11795	3.82e-05	0.0152418
Whole_Blood	SEC61A2	10	-3.661	0.000251	0.0492315
Whole_Blood	FAM213A	10	-3.878	0.000105	0.0304237
Whole_Blood	NR1H3	11	-4.36622	1.26e-05	0.00942638
Whole_Blood	MYBPC3	11	5.39293	6.93e-08	0.000381045
Whole_Blood	C1QTNF4	11	4.427	9.56e-06	0.0081738
Whole_Blood	BACE1	11	3.76792	0.000165	0.0352688
Whole_Blood	MPHOSPH9	12	-3.85633	0.000115	0.0304237
Whole_Blood	ARL6IP4	12	3.78633	0.000153	0.0343583
Whole_Blood	MAP2K1	15	-4.3045	1.67e-05	0.00999495
Whole_Blood	SNX11	17	4.138	3.5e-05	0.0149625
Whole_Blood	RP11-798G7.5	17	4.06909	4.72e-05	0.0176558
Whole_Blood	FASN	17	-3.99077	6.59e-05	0.0219118
Whole_Blood	DCAKD	17	-5.20808	1.91e-07	0.000381045
Whole_Blood	SERTAD3	19	-4.20137	2.65e-05	0.0132169
Whole_Blood	AC010492.2	19	-3.79474	0.000148	0.0343583
Whole_Blood	LILRA6	19	4.14406	3.41e-05	0.0149625
Whole_Blood	MAP1LC3A	20	-3.695	0.00022	0.0454034
Whole_Blood	KCNB1	20	-3.85319	0.000117	0.0304237

## Sheet: supplementary table 10
Supplementary Table 10 | TWAS results of Neuroticism (FDR<0.05)
Tissue	Gene.ID	CHR	TWAS.Z	TWAS.P	FDR
Adipose_Subcutaneous	METTL13	1	-3.9091	9.26e-05	0.00560264
Adipose_Subcutaneous	MYOC	1	-4.57807	4.69e-06	0.000538861
Adipose_Subcutaneous	NRD1	1	-3.534	0.000409	0.0179608
Adipose_Subcutaneous	DHCR24	1	3.479	0.000503	0.0201397
Adipose_Subcutaneous	VAMP4	1	-3.52164	0.000429	0.0181981
Adipose_Subcutaneous	PTBP2	1	-3.20076	0.00137	0.039402
Adipose_Subcutaneous	MRPS14	1	-4.23644	2.27e-05	0.00197249
Adipose_Subcutaneous	CAP1	1	3.34568	0.000821	0.0281762
Adipose_Subcutaneous	RERE	1	-4.898	9.68e-07	0.000149182
Adipose_Subcutaneous	MPC2	1	-3.502	0.000462	0.0188681
Adipose_Subcutaneous	DCAF6	1	3.20933	0.00133	0.0386599
Adipose_Subcutaneous	HS2ST1	1	3.503	0.00046	0.0188681
Adipose_Subcutaneous	LRP8	1	3.95576	7.63e-05	0.00494618
Adipose_Subcutaneous	SV2A	1	3.25456	0.00114	0.0347445
Adipose_Subcutaneous	C1orf123	1	4.05897	4.93e-05	0.00359538
Adipose_Subcutaneous	USP24	1	-3.45	0.000561	0.0214124
Adipose_Subcutaneous	PBXIP1	1	-3.09298	0.00198	0.0494576
Adipose_Subcutaneous	RNF187	1	3.15064	0.00163	0.0439401
Adipose_Subcutaneous	CDC42SE1	1	3.291	0.000998	0.0315956
Adipose_Subcutaneous	MIER1	1	-3.18586	0.00144	0.0400065
Adipose_Subcutaneous	MAN1A2	1	-3.35173	0.000803	0.027792
Adipose_Subcutaneous	SHISA4	1	-3.645	0.000267	0.0133477
Adipose_Subcutaneous	DENND1B	1	-5.562	2.67e-08	6.23102e-06
Adipose_Subcutaneous	RP5-956O18.2	1	-4.734	2.2e-06	0.000299493
Adipose_Subcutaneous	RP5-1115A15.1	1	-4.738	2.16e-06	0.000299032
Adipose_Subcutaneous	RP11-156E8.1	1	3.09625	0.00196	0.0494114
Adipose_Subcutaneous	DYNC1I2	2	-3.96	7.37e-05	0.00493428
Adipose_Subcutaneous	CHMP3	2	4.41	1.02e-05	0.00103865
Adipose_Subcutaneous	LHCGR	2	3.53	0.000419	0.0180893
Adipose_Subcutaneous	ASXL2	2	-3.94	7.99e-05	0.00511776
Adipose_Subcutaneous	NBEAL1	2	4.3	1.67e-05	0.00153265
Adipose_Subcutaneous	TGOLN2	2	3.58	0.000344	0.0157853
Adipose_Subcutaneous	ZFP36L2	2	-4.45	8.4e-06	0.000879631
Adipose_Subcutaneous	ZFAND2B	2	-3.4	0.000664	0.0237875
Adipose_Subcutaneous	NOSTRIN	2	-3.14	0.00166	0.0442653
Adipose_Subcutaneous	ICA1L	2	-3.18	0.00148	0.0407025
Adipose_Subcutaneous	UBXN2A	2	4.7	2.62e-06	0.000345164
Adipose_Subcutaneous	AC013268.5	2	-3.13	0.00173	0.0451458
Adipose_Subcutaneous	AC016747.3	2	-3.45	0.000554	0.0213212
Adipose_Subcutaneous	AC015971.2	2	-4.17	3.08e-05	0.00246642
Adipose_Subcutaneous	AC068039.4	2	3.96	7.37e-05	0.00493428
Adipose_Subcutaneous	AC068057.2	2	-3.18	0.00149	0.04084
Adipose_Subcutaneous	AC010883.5	2	4.08	4.43e-05	0.00331966
Adipose_Subcutaneous	RP11-410E4.1	2	3.1	0.00193	0.0491098
Adipose_Subcutaneous	RP11-355B11.2	2	3.56	0.000377	0.0167799
Adipose_Subcutaneous	RP11-286H15.1	2	-3.5	0.000457	0.0188524
Adipose_Subcutaneous	RP11-493E12.2	2	3.88	0.000104	0.00611131
Adipose_Subcutaneous	SEMA3F	3	-4.65377	3.26e-06	0.0004084
Adipose_Subcutaneous	RBM6	3	-3.36614	0.000762	0.0265984
Adipose_Subcutaneous	ITIH4	3	-4.218	2.46e-05	0.00209305
Adipose_Subcutaneous	C3orf18	3	3.41264	0.000643	0.0231367
Adipose_Subcutaneous	PCCB	3	-5.28489	1.26e-07	2.63889e-05
Adipose_Subcutaneous	CYB561D2	3	-4.139	3.49e-05	0.00268928
Adipose_Subcutaneous	SLC41A3	3	3.24623	0.00117	0.0352641
Adipose_Subcutaneous	NEK4	3	4.63512	3.57e-06	0.00043522
Adipose_Subcutaneous	MFSD1	3	-3.50881	0.00045	0.0187531
Adipose_Subcutaneous	NICN1	3	-3.27624	0.00105	0.0328598
Adipose_Subcutaneous	TIMP4	3	-3.47311	0.000514	0.0203022
Adipose_Subcutaneous	SYN2	3	4.195	2.73e-05	0.00222986
Adipose_Subcutaneous	TPRA1	3	3.14248	0.00168	0.0442653
Adipose_Subcutaneous	GNL3	3	4.37848	1.2e-05	0.00115313
Adipose_Subcutaneous	RNF123	3	4.07846	4.53e-05	0.00336373
Adipose_Subcutaneous	MST1R	3	3.57978	0.000344	0.0157853
Adipose_Subcutaneous	TMEM42	3	-3.43504	0.000592	0.0221543
Adipose_Subcutaneous	GMPPB	3	3.64828	0.000264	0.0133477
Adipose_Subcutaneous	CADM2	3	-4.61309	3.97e-06	0.000476867
Adipose_Subcutaneous	TCAIM	3	-3.47261	0.000515	0.0203022
Adipose_Subcutaneous	FAM19A1	3	3.37465	0.000739	0.0259062
Adipose_Subcutaneous	KLHDC8B	3	3.37862	0.000729	0.0256658
Adipose_Subcutaneous	ZNF501	3	-4.45735	8.3e-06	0.000879631
Adipose_Subcutaneous	ZNF197	3	-3.65932	0.000253	0.0129969
Adipose_Subcutaneous	ZKSCAN7	3	-3.26548	0.00109	0.0338522
Adipose_Subcutaneous	ZNF502	3	-4.15064	3.32e-05	0.00262318
Adipose_Subcutaneous	TXNRD3	3	3.11977	0.00181	0.0469336
Adipose_Subcutaneous	TMEM110	3	-3.96015	7.49e-05	0.00494618
Adipose_Subcutaneous	BHLHE40-AS1	3	-3.242	0.00119	0.0354742
Adipose_Subcutaneous	RP11-102M11.1	3	-3.65404	0.000258	0.0131709
Adipose_Subcutaneous	RP5-1157M23.2	3	3.21746	0.00129	0.037766
Adipose_Subcutaneous	SLC30A9	4	4.86797	1.13e-06	0.000170923
Adipose_Subcutaneous	NKX6-1	4	3.15407	0.00161	0.0436893
Adipose_Subcutaneous	BEND4	4	-4.81052	1.51e-06	0.000220244
Adipose_Subcutaneous	RP11-284M14.1	4	-4.35091	1.36e-05	0.00129168
Adipose_Subcutaneous	AP001816.1	4	-3.594	0.000326	0.0154812
Adipose_Subcutaneous	RP11-799M12.2	4	-3.94393	8.02e-05	0.00511776
Adipose_Subcutaneous	RNF130	5	3.29708	0.000977	0.0312947
Adipose_Subcutaneous	RAD50	5	3.09554	0.00196	0.0494114
Adipose_Subcutaneous	PPWD1	5	4.20393	2.62e-05	0.0022062
Adipose_Subcutaneous	TRIM23	5	3.09353	0.00198	0.0494576
Adipose_Subcutaneous	WDR55	5	-3.29989	0.000967	0.0312838
Adipose_Subcutaneous	EPB41L4A	5	3.312	0.000926	0.0306217
Adipose_Subcutaneous	FBXO38	5	4.436	9.16e-06	0.000947074
Adipose_Subcutaneous	HCN1	5	-5.229	1.7e-07	3.40665e-05
Adipose_Subcutaneous	FAM153B	5	-3.1618	0.00157	0.0427459
Adipose_Subcutaneous	ZFP62	5	3.09701	0.00195	0.0494114
Adipose_Subcutaneous	RP11-823P9.3	5	-3.14349	0.00167	0.0442653
Adipose_Subcutaneous	STARD4-AS1	5	3.19303	0.00141	0.0395769
Adipose_Subcutaneous	TMEM161B-AS1	5	3.62496	0.000289	0.0140509
Adipose_Subcutaneous	CTD-3179P9.1	5	-3.43123	0.000601	0.0223135
Adipose_Subcutaneous	CTC-534A2.2	5	-3.46868	0.000523	0.0204395
Adipose_Subcutaneous	RNASET2	6	-3.4179	0.000631	0.0230222
Adipose_Subcutaneous	DOPEY1	6	-4.334	1.46e-05	0.00137072
Adipose_Subcutaneous	LYRM2	6	-3.261	0.00111	0.0342131
Adipose_Subcutaneous	PHACTR1	6	-3.0867	0.00202	0.0499981
Adipose_Subcutaneous	MDGA1	6	-3.4453	0.00057	0.0216547
Adipose_Subcutaneous	DNPH1	6	-3.258	0.00112	0.0343916
Adipose_Subcutaneous	FAM8A1	6	-3.461	0.000538	0.0208265
Adipose_Subcutaneous	IP6K3	6	3.2933	0.00099	0.0314643
Adipose_Subcutaneous	TMEM200A	6	-3.2871	0.00101	0.0317295
Adipose_Subcutaneous	C2	6	4.0377	5.4e-05	0.00390329
Adipose_Subcutaneous	AL133458.1	6	-3.1356	0.00171	0.0447669
Adipose_Subcutaneous	L3MBTL3	6	-3.3042	0.000952	0.0311691
Adipose_Subcutaneous	CENPW	6	5.196	2.04e-07	3.87505e-05
Adipose_Subcutaneous	HLA-DOA	6	-4.4059	1.05e-05	0.0010459
Adipose_Subcutaneous	HLA-DRA	6	3.6895	0.000225	0.0117808
Adipose_Subcutaneous	CYP21A1P	6	7.4197	1.17e-13	5.3092e-11
Adipose_Subcutaneous	C6orf48	6	5.0428	4.59e-07	7.97683e-05
Adipose_Subcutaneous	MSH5	6	6.8596	6.9e-12	2.56178e-09
Adipose_Subcutaneous	GPANK1	6	3.9191	8.89e-05	0.00550102
Adipose_Subcutaneous	MICB	6	-4.0341	5.48e-05	0.00392637
Adipose_Subcutaneous	ATF6B	6	5.6069	2.06e-08	5.24732e-06
Adipose_Subcutaneous	CLIC1	6	4.919	8.7e-07	0.000136657
Adipose_Subcutaneous	HLA-DPB1	6	-4.149	3.34e-05	0.00262318
Adipose_Subcutaneous	C4B	6	-3.7702	0.000163	0.00887589
Adipose_Subcutaneous	HLA-S	6	5.1277	2.93e-07	5.43915e-05
Adipose_Subcutaneous	XXbac-BPG154L12.4	6	3.5374	0.000404	0.0178371
Adipose_Subcutaneous	CYP21A2	6	-4.1417	3.45e-05	0.00268377
Adipose_Subcutaneous	STXBP5-AS1	6	3.6367	0.000276	0.0135805
Adipose_Subcutaneous	HLA-B	6	3.5973	0.000322	0.0153807
Adipose_Subcutaneous	ZBTB22	6	4.105	4.04e-05	0.00305544
Adipose_Subcutaneous	C4A	6	4.329	1.5e-05	0.00139227
Adipose_Subcutaneous	RP3-467N11.1	6	3.4636	0.000533	0.0207312
Adipose_Subcutaneous	XXbac-BPG248L24.12	6	3.4524	0.000556	0.0213212
Adipose_Subcutaneous	XXbac-BPG299F13.14	6	3.1895	0.00142	0.0395855
Adipose_Subcutaneous	XXbac-BPG299F13.17	6	-3.0929	0.00198	0.0494576
Adipose_Subcutaneous	FTSJ2	7	3.923	8.75e-05	0.00545573
Adipose_Subcutaneous	WDR60	7	-3.33469	0.000854	0.0288243
Adipose_Subcutaneous	POR	7	-4.65937	3.17e-06	0.000404571
Adipose_Subcutaneous	FOXP2	7	-3.68167	0.000232	0.0120699
Adipose_Subcutaneous	OPN1SW	7	-3.635	0.000278	0.013597
Adipose_Subcutaneous	STK17A	7	3.65983	0.000252	0.0129969
Adipose_Subcutaneous	FAM183B	7	-3.136	0.00171	0.0447669
Adipose_Subcutaneous	KIAA1324L	7	-3.29788	0.000974	0.0312947
Adipose_Subcutaneous	RP11-3B12.1	7	-3.34	0.000838	0.0286393
Adipose_Subcutaneous	EPHA1-AS1	7	3.82474	0.000131	0.00753527
Adipose_Subcutaneous	CTB-107G13.1	7	-3.82667	0.00013	0.00753078
Adipose_Subcutaneous	COX19	7	4.1961	2.72e-05	0.00222986
Adipose_Subcutaneous	AC007009.1	7	-3.142	0.00168	0.0442653
Adipose_Subcutaneous	RP4-607J23.2	7	3.25998	0.00111	0.0342131
Adipose_Subcutaneous	RP11-307C18.1	7	3.73823	0.000185	0.00994132
Adipose_Subcutaneous	NBN	8	3.191	0.00142	0.0395855
Adipose_Subcutaneous	DECR1	8	-3.6055	0.000312	0.0149907
Adipose_Subcutaneous	SULF1	8	-3.17994	0.00147	0.0405641
Adipose_Subcutaneous	RSPO2	8	-3.888	0.000101	0.00602166
Adipose_Subcutaneous	FAM160B2	8	3.9293	8.52e-05	0.00535318
Adipose_Subcutaneous	CYP7B1	8	-3.779	0.000157	0.00872365
Adipose_Subcutaneous	MYBL1	8	-3.224	0.00126	0.0371541
Adipose_Subcutaneous	MROH6	8	4.1281	3.66e-05	0.00279391
Adipose_Subcutaneous	RP11-163N6.2	8	-3.426	0.000613	0.022656
Adipose_Subcutaneous	RP11-150O12.1	8	-3.99531	6.46e-05	0.00447163
Adipose_Subcutaneous	RP11-351I21.11	8	-4.65106	3.3e-06	0.0004084
Adipose_Subcutaneous	ELAVL2	9	-3.3151	0.000916	0.0305383
Adipose_Subcutaneous	TOR2A	9	3.23851	0.0012	0.0356422
Adipose_Subcutaneous	CCDC171	9	3.33024	0.000868	0.0291762
Adipose_Subcutaneous	GAPVD1	9	3.591	0.000329	0.0155334
Adipose_Subcutaneous	ZDHHC21	9	3.50515	0.000456	0.0188524
Adipose_Subcutaneous	GPR21	9	3.19445	0.0014	0.0395682
Adipose_Subcutaneous	RP11-165J3.6	9	4.78393	1.72e-06	0.000246473
Adipose_Subcutaneous	PRPS1P2	9	-4.503	6.7e-06	0.000729675
Adipose_Subcutaneous	CISD1	10	-3.336	0.00085	0.0288083
Adipose_Subcutaneous	SFTPD	10	3.382	0.00072	0.0254587
Adipose_Subcutaneous	CALHM2	10	-3.53201	0.000412	0.0179958
Adipose_Subcutaneous	MMS19	10	3.44	0.000582	0.0220082
Adipose_Subcutaneous	SLC29A3	10	3.32132	0.000896	0.029994
Adipose_Subcutaneous	LDB1	10	-3.088	0.00202	0.0499981
Adipose_Subcutaneous	MARCKSL1P1	10	-4.7172	2.39e-06	0.000320025
Adipose_Subcutaneous	ARHGAP19	10	3.475	0.000511	0.0203022
Adipose_Subcutaneous	RP11-479O17.10	10	3.41556	0.000637	0.0230222
Adipose_Subcutaneous	PHLDB1	11	-3.58721	0.000334	0.0155935
Adipose_Subcutaneous	NR1H3	11	-5.22797	1.71e-07	3.40665e-05
Adipose_Subcutaneous	MTCH2	11	-6.05794	1.38e-09	4.17476e-07
Adipose_Subcutaneous	MDK	11	3.21973	0.00128	0.0376081
Adipose_Subcutaneous	PTPMT1	11	-5.593	2.23e-08	5.35725e-06
Adipose_Subcutaneous	HPS5	11	4.26274	2.02e-05	0.00183326
Adipose_Subcutaneous	MYRF	11	3.147	0.00165	0.0442653
Adipose_Subcutaneous	DDB2	11	3.60473	0.000312	0.0149907
Adipose_Subcutaneous	NARS2	11	3.525	0.000423	0.0180893
Adipose_Subcutaneous	TTC12	11	3.51334	0.000443	0.018556
Adipose_Subcutaneous	DRD2	11	7.832	4.8e-15	2.4504e-12
Adipose_Subcutaneous	PRSS23	11	3.82811	0.000129	0.00752623
Adipose_Subcutaneous	MED19	11	-4.01267	6e-05	0.00422362
Adipose_Subcutaneous	SLC39A13	11	-4.59	4.43e-06	0.000516918
Adipose_Subcutaneous	RAPSN	11	4.84	1.3e-06	0.000193062
Adipose_Subcutaneous	YPEL4	11	3.577	0.000348	0.0158368
Adipose_Subcutaneous	ANKK1	11	-7.52769	5.16e-14	2.47923e-11
Adipose_Subcutaneous	C1QTNF4	11	5.60403	2.09e-08	5.24732e-06
Adipose_Subcutaneous	ARHGAP1	11	5.6016	2.12e-08	5.24732e-06
Adipose_Subcutaneous	CHST1	11	3.19588	0.00139	0.0394219
Adipose_Subcutaneous	AP000662.4	11	-5.114	3.15e-07	5.7176e-05
Adipose_Subcutaneous	TMEM9B-AS1	11	-3.20361	0.00136	0.0392526
Adipose_Subcutaneous	RP11-890B15.3	11	3.97546	7.02e-05	0.00477828
Adipose_Subcutaneous	EEA1	12	3.497	0.000471	0.0191399
Adipose_Subcutaneous	TRPV4	12	-4.47251	7.73e-06	0.000830772
Adipose_Subcutaneous	RDH5	12	4.021	5.8e-05	0.00411951
Adipose_Subcutaneous	MMAB	12	-5.429	5.67e-08	1.25169e-05
Adipose_Subcutaneous	KANSL2	12	-3.5547	0.000378	0.0167799
Adipose_Subcutaneous	OLR1	12	3.185	0.00145	0.0401478
Adipose_Subcutaneous	SLC15A5	12	3.21631	0.0013	0.0379229
Adipose_Subcutaneous	TRHDE-AS1	12	3.196	0.00139	0.0394219
Adipose_Subcutaneous	GATC	12	-4.06817	4.74e-05	0.00348796
Adipose_Subcutaneous	STK24	13	-3.6444	0.000268	0.0133477
Adipose_Subcutaneous	KATNAL1	13	3.53	0.000416	0.0180739
Adipose_Subcutaneous	TEX26	13	3.49	0.000483	0.0195304
Adipose_Subcutaneous	PCDH9	13	-3.6407	0.000272	0.0134648
Adipose_Subcutaneous	POLR1D	13	-3.3857	0.00071	0.0252143
Adipose_Subcutaneous	VTI1B	14	3.5757	0.000349	0.0158368
Adipose_Subcutaneous	YLPM1	14	6.6418	3.1e-11	1.05503e-08
Adipose_Subcutaneous	PROX2	14	-4.2459	2.18e-05	0.00193546
Adipose_Subcutaneous	STXBP6	14	3.561	0.000369	0.0165604
Adipose_Subcutaneous	RPS6KL1	14	4.599	4.25e-06	0.000503101
Adipose_Subcutaneous	AP1G2	14	3.1507	0.00163	0.0439401
Adipose_Subcutaneous	RP11-950C14.7	14	4.5169	6.27e-06	0.000701553
Adipose_Subcutaneous	IQCH	15	-3.102	0.00192	0.0491098
Adipose_Subcutaneous	ATP8B4	15	-3.33854	0.000842	0.0286561
Adipose_Subcutaneous	C15orf57	15	-3.10949	0.00187	0.0481835
Adipose_Subcutaneous	MAP2K5	15	-3.521	0.00043	0.0181981
Adipose_Subcutaneous	SERF2	15	3.526	0.000422	0.0180893
Adipose_Subcutaneous	SMAD3	15	4.2421	2.21e-05	0.001941
Adipose_Subcutaneous	CHRNA7	15	-3.80621	0.000141	0.00799783
Adipose_Subcutaneous	LRRC57	15	-3.08862	0.00201	0.0499981
Adipose_Subcutaneous	SKOR1	15	-3.79132	0.00015	0.00839178
Adipose_Subcutaneous	GOLGA6L9	15	3.11671	0.00183	0.047302
Adipose_Subcutaneous	HYPK	15	3.48732	0.000488	0.0196354
Adipose_Subcutaneous	STRC	15	-3.77011	0.000163	0.00887589
Adipose_Subcutaneous	HSD3B7	16	-4.411	1.03e-05	0.00103865
Adipose_Subcutaneous	SLC7A5	16	3.69618	0.000219	0.0115406
Adipose_Subcutaneous	STX4	16	-4.39623	1.1e-05	0.00108251
Adipose_Subcutaneous	KAT8	16	-5.00826	5.49e-07	8.96846e-05
Adipose_Subcutaneous	MAP1LC3B	16	-4.257	2.07e-05	0.001858
Adipose_Subcutaneous	NDUFB10	16	3.19322	0.00141	0.0395769
Adipose_Subcutaneous	ZNF646	16	-5.899	3.66e-09	1.03086e-06
Adipose_Subcutaneous	VKORC1	16	-3.64462	0.000268	0.0133477
Adipose_Subcutaneous	CD2BP2	16	3.4168	0.000634	0.0230222
Adipose_Subcutaneous	CTU2	16	-3.256	0.00113	0.0345687
Adipose_Subcutaneous	PRSS36	16	3.30491	0.00095	0.0311691
Adipose_Subcutaneous	CDK10	16	-3.29326	0.00099	0.0314643
Adipose_Subcutaneous	SYCE1L	16	-3.28745	0.00101	0.0317295
Adipose_Subcutaneous	RP11-196G11.2	16	-6.56808	5.1e-11	1.66627e-08
Adipose_Subcutaneous	RP11-178L8.9	16	5.49	4.02e-08	9.12093e-06
Adipose_Subcutaneous	NOS2	17	3.242	0.00119	0.0354742
Adipose_Subcutaneous	WNT3	17	7.25547	4e-13	1.71958e-10
Adipose_Subcutaneous	AKAP10	17	3.101	0.00193	0.0491098
Adipose_Subcutaneous	KANSL1	17	7.14053	9.3e-13	3.79812e-10
Adipose_Subcutaneous	CRHR1	17	11.545	7.82e-31	1.00466e-27
Adipose_Subcutaneous	RP11-798G7.5	17	-8.34743	6.98e-17	3.80084e-14
Adipose_Subcutaneous	SCO1	17	3.30385	0.000954	0.0311691
Adipose_Subcutaneous	NMT1	17	-3.1418	0.00168	0.0442653
Adipose_Subcutaneous	LRRC37A	17	6.67064	2.55e-11	9.05583e-09
Adipose_Subcutaneous	ARL17A	17	9.23382	2.61e-20	1.52275e-17
Adipose_Subcutaneous	MAPT	17	9.801	1.11e-22	7.82767e-20
Adipose_Subcutaneous	INCA1	17	-3.19756	0.00139	0.0394219
Adipose_Subcutaneous	CRHR1-IT1	17	11.5367	8.61e-31	1.00466e-27
Adipose_Subcutaneous	RPS26P8	17	11.537	8.59e-31	1.00466e-27
Adipose_Subcutaneous	FAM106A	17	-3.24604	0.00117	0.0352641
Adipose_Subcutaneous	KANSL1-AS1	17	11.543	8.01e-31	1.00466e-27
Adipose_Subcutaneous	LRRC37A4P	17	-11.5597	6.6e-31	1.00466e-27
Adipose_Subcutaneous	PLEKHM1	17	9.27553	1.77e-20	1.1121e-17
Adipose_Subcutaneous	ARL17B	17	-3.43414	0.000594	0.0221543
Adipose_Subcutaneous	FAM215B	17	9.79817	1.15e-22	7.82767e-20
Adipose_Subcutaneous	LYRM9	17	-3.242	0.00119	0.0354742
Adipose_Subcutaneous	USP32P2	17	-3.26919	0.00108	0.0336696
Adipose_Subcutaneous	LINC00674	17	3.16957	0.00153	0.0417961
Adipose_Subcutaneous	LRRC37A2	17	10.8774	1.48e-27	1.20886e-24
Adipose_Subcutaneous	RP11-259G18.1	17	11.537	8.59e-31	1.00466e-27
Adipose_Subcutaneous	RP11-259G18.3	17	11.2165	3.38e-29	3.06754e-26
Adipose_Subcutaneous	LRRC37A17P	17	-3.95771	7.57e-05	0.00494618
Adipose_Subcutaneous	CTC-297N7.5	17	3.246	0.00117	0.0352641
Adipose_Subcutaneous	RP11-707O23.5	17	11.2481	2.37e-29	2.41977e-26
Adipose_Subcutaneous	DND1P1	17	11.6857	1.51e-31	1.00466e-27
Adipose_Subcutaneous	MAGOH2	17	-3.35	0.000808	0.027847
Adipose_Subcutaneous	LOC440461	17	3.956	7.62e-05	0.00494618
Adipose_Subcutaneous	RP11-849F2.8	17	3.35425	0.000796	0.0276669
Adipose_Subcutaneous	RP11-78O7.2	17	-3.101	0.00193	0.0491098
Adipose_Subcutaneous	RP11-74E22.6	17	5.953	2.63e-09	7.67209e-07
Adipose_Subcutaneous	CTD-2303H24.2	17	-3.29936	0.000969	0.0312838
Adipose_Subcutaneous	CELF4	18	6.3398	2.3e-10	7.22554e-08
Adipose_Subcutaneous	ZNF24	18	-3.9787	6.93e-05	0.00475666
Adipose_Subcutaneous	RP11-91I8.3	18	3.302	0.00096	0.0312402
Adipose_Subcutaneous	MPND	19	-3.313	0.000923	0.0306217
Adipose_Subcutaneous	PEPD	19	-3.70066	0.000215	0.0114034
Adipose_Subcutaneous	CHST8	19	-3.75185	0.000176	0.00952032
Adipose_Subcutaneous	OPA3	19	3.472	0.000517	0.0203022
Adipose_Subcutaneous	UBXN6	19	3.81338	0.000137	0.00782529
Adipose_Subcutaneous	ZNF507	19	-3.932	8.42e-05	0.00533136
Adipose_Subcutaneous	ZNF347	19	3.41603	0.000635	0.0230222
Adipose_Subcutaneous	AC007773.2	19	4.681	2.85e-06	0.000369505
Adipose_Subcutaneous	CTB-50L17.9	19	3.586	0.000336	0.0155935
Adipose_Subcutaneous	AC007292.6	19	3.586	0.000336	0.0155935
Adipose_Subcutaneous	CTD-2619J13.19	19	3.514	0.000441	0.018556
Adipose_Subcutaneous	SLC35C2	20	-3.19769	0.00139	0.0394219
Adipose_Subcutaneous	LZTS3	20	4.19721	2.7e-05	0.00222986
Adipose_Subcutaneous	RBBP9	20	5.023	5.09e-07	8.48472e-05
Adipose_Subcutaneous	DZANK1	20	3.41653	0.000634	0.0230222
Adipose_Subcutaneous	TRPC4AP	20	3.20492	0.00135	0.0391021
Adipose_Subcutaneous	CD40	20	-5.1001	3.39e-07	6.01946e-05
Adipose_Subcutaneous	SLC12A5	20	4.50685	6.58e-06	0.00072629
Adipose_Subcutaneous	ITPA	20	-3.79836	0.000146	0.00822433
Adipose_Subcutaneous	SPATA25	20	3.14178	0.00168	0.0442653
Adipose_Subcutaneous	NCOA6	20	5.21153	1.87e-07	3.6367e-05
Adipose_Subcutaneous	RP5-1068E13.7	20	3.398	0.000679	0.0242187
Adipose_Subcutaneous	UPB1	22	3.916	9e-05	0.00552722
Adipose_Subcutaneous	CCDC134	22	3.89272	9.91e-05	0.00595183
Adipose_Subcutaneous	CBY1	22	-3.57476	0.000351	0.0158396
Adipose_Subcutaneous	SLC25A17	22	4.96223	6.97e-07	0.000111629
Adipose_Subcutaneous	EP300	22	7.005	2.47e-12	9.60712e-10
Adipose_Subcutaneous	L3MBTL2	22	4.76753	1.87e-06	0.000263348
Adipose_Subcutaneous	ACO2	22	4.5755	4.75e-06	0.000538861
Adipose_Subcutaneous	MEI1	22	4.38723	1.15e-05	0.00111824
Adipose_Subcutaneous	FAM227A	22	3.73256	0.00019	0.0101433
Adipose_Subcutaneous	RP3-508I15.9	22	-3.772	0.000162	0.00887589
Adipose_Subcutaneous	AP000354.4	22	3.43438	0.000594	0.0221543
Adipose_Subcutaneous	RP3-522J7.6	22	-3.88469	0.000102	0.00603722
Adipose_Subcutaneous	HFE	6	5.693	1.25e-08	3.40333e-06
Adipose_Subcutaneous	BTN3A2	6	3.9136	9.09e-05	0.00554083
Adipose_Subcutaneous	RP5-874C20.3	6	4.2237	2.4e-05	0.00206349
Adipose_Subcutaneous	HIST1H2BK	6	-5.3739	7.71e-08	1.65724e-05
Adipose_Subcutaneous	ZNF204P	6	-4.0107	6.05e-05	0.00422362
Adipose_Subcutaneous	RP1-265C24.5	6	5.0336	4.81e-07	8.18502e-05
Adipose_Subcutaneous	RP1-313I6.12	6	4.169	3.06e-05	0.00246642
Adipose_Subcutaneous	U91328.19	6	-3.1243	0.00178	0.0463027
Adipose_Subcutaneous	U91328.22	6	-3.226	0.00126	0.0371541
Adipose_Visceral_Omentum	MYOC	1	-4.265	2e-05	0.00166405
Adipose_Visceral_Omentum	RAP1A	1	-3.156	0.0016	0.04192
Adipose_Visceral_Omentum	ERI3	1	4.51	6.48e-06	0.000712453
Adipose_Visceral_Omentum	PTBP2	1	-3.685	0.000229	0.0106815
Adipose_Visceral_Omentum	RERE	1	-4.71313	2.44e-06	0.00031964
Adipose_Visceral_Omentum	PYCR2	1	4.80476	1.55e-06	0.000212074
Adipose_Visceral_Omentum	C1orf123	1	4.27384	1.92e-05	0.00162781
Adipose_Visceral_Omentum	ADCK3	1	-4.251	2.13e-05	0.00170317
Adipose_Visceral_Omentum	PBXIP1	1	-4.13042	3.62e-05	0.00256188
Adipose_Visceral_Omentum	MAN1A2	1	-3.744	0.000181	0.00884458
Adipose_Visceral_Omentum	GPR52	1	-5.17652	2.26e-07	4.38686e-05
Adipose_Visceral_Omentum	ZBTB48	1	3.16372	0.00156	0.0412228
Adipose_Visceral_Omentum	RP4-773A18.4	1	-3.59365	0.000326	0.014337
Adipose_Visceral_Omentum	RP5-1115A15.1	1	-4.943	7.69e-07	0.000127966
Adipose_Visceral_Omentum	RP11-496N12.6	1	-3.70313	0.000213	0.010088
Adipose_Visceral_Omentum	RP11-156E8.1	1	3.32833	0.000874	0.0291209
Adipose_Visceral_Omentum	CHMP3	2	4.8284	1.38e-06	0.000197597
Adipose_Visceral_Omentum	BIRC6	2	-3.425	0.000615	0.0224057
Adipose_Visceral_Omentum	SCN2A	2	-4.36126	1.29e-05	0.00126072
Adipose_Visceral_Omentum	LHCGR	2	3.45456	0.000551	0.0204988
Adipose_Visceral_Omentum	NAB1	2	3.29917	0.00097	0.0302564
Adipose_Visceral_Omentum	NBEAL1	2	4.088	4.35e-05	0.0029082
Adipose_Visceral_Omentum	TYW5	2	-4.30321	1.68e-05	0.0014991
Adipose_Visceral_Omentum	UGP2	2	3.34625	0.000819	0.0280144
Adipose_Visceral_Omentum	AC016747.3	2	-3.453	0.000554	0.0204988
Adipose_Visceral_Omentum	AC068039.4	2	3.68	0.000233	0.0107863
Adipose_Visceral_Omentum	AC007238.1	2	-4.08313	4.44e-05	0.0029082
Adipose_Visceral_Omentum	AC010883.5	2	4.103	4.08e-05	0.00285461
Adipose_Visceral_Omentum	AC093162.5	2	-3.45226	0.000556	0.0204988
Adipose_Visceral_Omentum	RP11-410E4.1	2	3.1	0.00194	0.0462968
Adipose_Visceral_Omentum	RP11-493E12.1	2	3.896	9.78e-05	0.00523613
Adipose_Visceral_Omentum	RP11-493E12.2	2	3.62741	0.000286	0.0129478
Adipose_Visceral_Omentum	SEMA3F	3	-3.283	0.00103	0.0316994
Adipose_Visceral_Omentum	RBM6	3	-3.21	0.00133	0.0370534
Adipose_Visceral_Omentum	ITIH4	3	-4.157	3.22e-05	0.00240553
Adipose_Visceral_Omentum	PCCB	3	-3.48531	0.000492	0.018699
Adipose_Visceral_Omentum	HYAL1	3	4.945	7.61e-07	0.000127966
Adipose_Visceral_Omentum	NEK4	3	4.27275	1.93e-05	0.00162781
Adipose_Visceral_Omentum	RARRES1	3	3.63957	0.000273	0.0124508
Adipose_Visceral_Omentum	MFSD1	3	-3.9304	8.48e-05	0.00466173
Adipose_Visceral_Omentum	AMT	3	-3.10259	0.00192	0.0461775
Adipose_Visceral_Omentum	NICN1	3	-3.532	0.000412	0.0169933
Adipose_Visceral_Omentum	TIMP4	3	-3.70782	0.000209	0.00997529
Adipose_Visceral_Omentum	SYN2	3	4.22688	2.37e-05	0.00187078
Adipose_Visceral_Omentum	TPRA1	3	4.09691	4.19e-05	0.00289582
Adipose_Visceral_Omentum	RNF123	3	3.94872	7.86e-05	0.00452281
Adipose_Visceral_Omentum	GLYCTK	3	3.43355	0.000596	0.0218427
Adipose_Visceral_Omentum	NT5DC2	3	4.148	3.35e-05	0.00240553
Adipose_Visceral_Omentum	SHOX2	3	-5.33425	9.59e-08	2.36183e-05
Adipose_Visceral_Omentum	SLC33A1	3	-3.23986	0.0012	0.0342056
Adipose_Visceral_Omentum	CCDC36	3	-3.494	0.000476	0.0184323
Adipose_Visceral_Omentum	ZNF80	3	-3.25428	0.00114	0.0334237
Adipose_Visceral_Omentum	CADM2	3	-4.309	1.64e-05	0.00148492
Adipose_Visceral_Omentum	PSMD2	3	-3.561	0.000369	0.0157773
Adipose_Visceral_Omentum	ZNF197	3	-3.75496	0.000173	0.00852129
Adipose_Visceral_Omentum	ZNF502	3	-4.085	4.41e-05	0.0029082
Adipose_Visceral_Omentum	ATG7	3	3.17431	0.0015	0.0403297
Adipose_Visceral_Omentum	RP11-3B7.1	3	-3.494	0.000476	0.0184323
Adipose_Visceral_Omentum	TRMT10A	4	-3.417	0.000633	0.0229258
Adipose_Visceral_Omentum	METTL14	4	-3.3128	0.000924	0.0293251
Adipose_Visceral_Omentum	USP38	4	4.3387	1.43e-05	0.00134167
Adipose_Visceral_Omentum	RP11-799M12.2	4	-5.175	2.28e-07	4.38686e-05
Adipose_Visceral_Omentum	NDST1	5	3.944	8.01e-05	0.00456644
Adipose_Visceral_Omentum	GEMIN5	5	3.0953	0.00197	0.0468312
Adipose_Visceral_Omentum	RNF130	5	3.568	0.00036	0.0155001
Adipose_Visceral_Omentum	PPWD1	5	3.1804	0.00147	0.0396964
Adipose_Visceral_Omentum	TRIM23	5	4.2515	2.12e-05	0.00170317
Adipose_Visceral_Omentum	EMB	5	3.074	0.00211	0.0484749
Adipose_Visceral_Omentum	FAM153B	5	-3.523	0.000427	0.0172235
Adipose_Visceral_Omentum	FBLL1	5	3.3257	0.000882	0.0291961
Adipose_Visceral_Omentum	ZFP62	5	3.467	0.000526	0.0198686
Adipose_Visceral_Omentum	TMEM161B-AS1	5	4.487	7.22e-06	0.00076644
Adipose_Visceral_Omentum	PCDHA3	5	-3.608	0.000309	0.0136871
Adipose_Visceral_Omentum	RNASET2	6	-3.53077	0.000414	0.0169933
Adipose_Visceral_Omentum	DTNBP1	6	-3.49604	0.000472	0.0184323
Adipose_Visceral_Omentum	DOPEY1	6	-4.334	1.46e-05	0.00134167
Adipose_Visceral_Omentum	HACE1	6	3.27123	0.00107	0.0321365
Adipose_Visceral_Omentum	MDGA1	6	-3.11469	0.00184	0.045135
Adipose_Visceral_Omentum	SLC39A7	6	-3.29823	0.000973	0.0302564
Adipose_Visceral_Omentum	DNPH1	6	-3.258	0.00112	0.0333132
Adipose_Visceral_Omentum	ABCC10	6	4.04488	5.23e-05	0.00328583
Adipose_Visceral_Omentum	TUBB2B	6	3.356	0.000791	0.0275152
Adipose_Visceral_Omentum	FLOT1	6	-4.91407	8.92e-07	0.000140822
Adipose_Visceral_Omentum	IP6K3	6	3.48673	0.000489	0.018699
Adipose_Visceral_Omentum	SLC22A1	6	-3.5	0.000465	0.0183526
Adipose_Visceral_Omentum	AL133458.1	6	-3.32388	0.000888	0.0292375
Adipose_Visceral_Omentum	RPF2	6	3.10466	0.0019	0.0461775
Adipose_Visceral_Omentum	L3MBTL3	6	-3.84291	0.000122	0.00631222
Adipose_Visceral_Omentum	SAMD5	6	3.389	0.000701	0.0248049
Adipose_Visceral_Omentum	HSD17B8	6	-3.084	0.00204	0.0481237
Adipose_Visceral_Omentum	PRRT1	6	3.331	0.000865	0.0291209
Adipose_Visceral_Omentum	CYP21A1P	6	8.37629	5.46e-17	2.68066e-14
Adipose_Visceral_Omentum	C6orf48	6	3.24043	0.00119	0.0340783
Adipose_Visceral_Omentum	VWA7	6	3.57715	0.000347	0.0150456
Adipose_Visceral_Omentum	APOM	6	3.30622	0.000946	0.0298693
Adipose_Visceral_Omentum	MICB	6	-5.26102	1.43e-07	3.26093e-05
Adipose_Visceral_Omentum	HLA-C	6	-3.36735	0.000759	0.0267038
Adipose_Visceral_Omentum	PSORS1C1	6	3.16679	0.00154	0.0410467
Adipose_Visceral_Omentum	FGFR1OP	6	3.75665	0.000172	0.00852129
Adipose_Visceral_Omentum	ATF6B	6	4.837	1.32e-06	0.000196438
Adipose_Visceral_Omentum	C4B	6	-3.25342	0.00114	0.0334237
Adipose_Visceral_Omentum	HLA-S	6	5.6094	2.03e-08	5.68123e-06
Adipose_Visceral_Omentum	HLA-DRB6	6	3.07068	0.00214	0.0487999
Adipose_Visceral_Omentum	HLA-DQA2	6	3.12634	0.00177	0.044121
Adipose_Visceral_Omentum	C4A	6	4.56731	4.94e-06	0.000574653
Adipose_Visceral_Omentum	TNXA	6	3.48673	0.000489	0.018699
Adipose_Visceral_Omentum	RP1-140C12.2	6	-3.55153	0.000383	0.016263
Adipose_Visceral_Omentum	NUDT3	6	4.15489	3.25e-05	0.00240553
Adipose_Visceral_Omentum	BAIAP2L1	7	-4.87784	1.07e-06	0.0001647
Adipose_Visceral_Omentum	C1GALT1	7	3.31524	0.000916	0.0293251
Adipose_Visceral_Omentum	RPA3	7	-4.14758	3.36e-05	0.00240553
Adipose_Visceral_Omentum	POU6F2	7	3.393	0.000691	0.0246992
Adipose_Visceral_Omentum	FTSJ2	7	3.93745	8.24e-05	0.00465133
Adipose_Visceral_Omentum	POR	7	-3.87928	0.000105	0.00557315
Adipose_Visceral_Omentum	FOXP2	7	-3.104	0.00191	0.0461775
Adipose_Visceral_Omentum	LRRC4	7	-3.18181	0.00146	0.0396964
Adipose_Visceral_Omentum	OPN1SW	7	-3.621	0.000293	0.0130725
Adipose_Visceral_Omentum	STK17A	7	3.99813	6.38e-05	0.00374111
Adipose_Visceral_Omentum	AC000123.4	7	3.71572	0.000203	0.00976462
Adipose_Visceral_Omentum	RP11-3B12.1	7	-3.30386	0.000954	0.0299683
Adipose_Visceral_Omentum	EPHA1-AS1	7	4.25389	2.1e-05	0.00170317
Adipose_Visceral_Omentum	AC007009.1	7	-3.142	0.00168	0.0427428
Adipose_Visceral_Omentum	RP11-274B21.8	7	-3.12	0.00181	0.0447557
Adipose_Visceral_Omentum	RP4-607J23.2	7	3.69893	0.000217	0.010199
Adipose_Visceral_Omentum	RP11-307C18.1	7	4.02869	5.61e-05	0.00341988
Adipose_Visceral_Omentum	AC144652.1	7	3.129	0.00175	0.0439786
Adipose_Visceral_Omentum	NBN	8	3.093	0.00198	0.0468879
Adipose_Visceral_Omentum	LY6E	8	-3.1917	0.00141	0.0391053
Adipose_Visceral_Omentum	TMEM65	8	-3.168	0.00153	0.0409574
Adipose_Visceral_Omentum	ZMAT4	8	-3.0809	0.00206	0.048145
Adipose_Visceral_Omentum	TMEM64	8	3.9194	8.88e-05	0.00479598
Adipose_Visceral_Omentum	RP11-163N6.2	8	-3.513	0.000443	0.0177114
Adipose_Visceral_Omentum	RP13-467H17.1	8	3.33	0.000868	0.0291209
Adipose_Visceral_Omentum	AF131215.9	8	-3.1534	0.00161	0.0420033
Adipose_Visceral_Omentum	RASEF	9	4.032	5.53e-05	0.00340482
Adipose_Visceral_Omentum	ZDHHC21	9	3.27824	0.00104	0.0316994
Adipose_Visceral_Omentum	ERCC6L2	9	3.15172	0.00162	0.0420858
Adipose_Visceral_Omentum	RP11-165J3.6	9	5.20924	1.9e-07	4.17796e-05
Adipose_Visceral_Omentum	NT5C2	10	-3.31616	0.000913	0.0293251
Adipose_Visceral_Omentum	SFTPD	10	3.29559	0.000982	0.0303828
Adipose_Visceral_Omentum	PARD3	10	-3.27194	0.00107	0.0321365
Adipose_Visceral_Omentum	MARCKSL1P1	10	-4.391	1.13e-05	0.00115957
Adipose_Visceral_Omentum	LINC00702	10	3.87019	0.000109	0.00573601
Adipose_Visceral_Omentum	IGSF9B	11	-4.291	1.78e-05	0.00156564
Adipose_Visceral_Omentum	SNX19	11	3.2323	0.00123	0.034739
Adipose_Visceral_Omentum	MAPK8IP1	11	-3.18852	0.00143	0.0394821
Adipose_Visceral_Omentum	MTL5	11	-3.136	0.00171	0.043327
Adipose_Visceral_Omentum	NARS2	11	3.52188	0.000428	0.0172235
Adipose_Visceral_Omentum	TNKS1BP1	11	3.27522	0.00106	0.0321365
Adipose_Visceral_Omentum	TTC12	11	3.78918	0.000151	0.00767102
Adipose_Visceral_Omentum	DRD2	11	7.832	4.8e-15	1.97024e-12
Adipose_Visceral_Omentum	MED19	11	-4.16888	3.06e-05	0.00232598
Adipose_Visceral_Omentum	SLC39A13	11	-4.732	2.22e-06	0.000297142
Adipose_Visceral_Omentum	RAPSN	11	5.36048	8.3e-08	2.1293e-05
Adipose_Visceral_Omentum	YPEL4	11	3.624	0.00029	0.0130331
Adipose_Visceral_Omentum	ANKK1	11	-7.79071	6.66e-15	2.56285e-12
Adipose_Visceral_Omentum	MSANTD4	11	-4.094	4.24e-05	0.00289582
Adipose_Visceral_Omentum	C1QTNF4	11	5.18085	2.21e-07	4.38686e-05
Adipose_Visceral_Omentum	RAD9A	11	3.14772	0.00165	0.0425065
Adipose_Visceral_Omentum	ANKRD13D	11	-3.158	0.00159	0.041836
Adipose_Visceral_Omentum	ARHGAP1	11	4.27379	1.92e-05	0.00162781
Adipose_Visceral_Omentum	NCAM1-AS1	11	-9.08207	1.07e-19	5.98908e-17
Adipose_Visceral_Omentum	RP11-693N9.2	11	3.08325	0.00205	0.048145
Adipose_Visceral_Omentum	TMEM9B-AS1	11	-3.12339	0.00179	0.0444396
Adipose_Visceral_Omentum	RP11-890B15.3	11	4.43172	9.35e-06	0.000975728
Adipose_Visceral_Omentum	RP11-159N11.4	11	5.02059	5.15e-07	9.32604e-05
Adipose_Visceral_Omentum	RP11-110I1.14	11	3.65346	0.000259	0.0119005
Adipose_Visceral_Omentum	MGST1	12	3.10233	0.00192	0.0461775
Adipose_Visceral_Omentum	KCTD10	12	-3.32049	0.000899	0.029319
Adipose_Visceral_Omentum	MMAB	12	-5.901	3.61e-09	1.11134e-06
Adipose_Visceral_Omentum	KANSL2	12	-3.314	0.00092	0.0293251
Adipose_Visceral_Omentum	METTL7B	12	3.92194	8.78e-05	0.00478393
Adipose_Visceral_Omentum	RP11-181C3.1	12	4.21	2.55e-05	0.00198739
Adipose_Visceral_Omentum	GATC	12	-3.97998	6.89e-05	0.00400205
Adipose_Visceral_Omentum	STK24	13	-3.14422	0.00167	0.0426647
Adipose_Visceral_Omentum	B3GALTL	13	-4.564	5.02e-06	0.000574653
Adipose_Visceral_Omentum	GALC	14	-3.12642	0.00177	0.044121
Adipose_Visceral_Omentum	EFS	14	3.23378	0.00122	0.0346154
Adipose_Visceral_Omentum	PNN	14	3.15051	0.00163	0.0421677
Adipose_Visceral_Omentum	NEK9	14	3.145	0.00166	0.0425859
Adipose_Visceral_Omentum	EIF2B2	14	3.45902	0.000542	0.0203481
Adipose_Visceral_Omentum	KTN1	14	-4.07369	4.63e-05	0.00300073
Adipose_Visceral_Omentum	RPS6KL1	14	4.494	6.99e-06	0.000755043
Adipose_Visceral_Omentum	STOML1	15	3.102	0.00192	0.0461775
Adipose_Visceral_Omentum	KNSTRN	15	-3.1629	0.00156	0.0412228
Adipose_Visceral_Omentum	MAP2K5	15	-3.501	0.000464	0.0183526
Adipose_Visceral_Omentum	DNAJA4	15	3.392	0.000694	0.0246992
Adipose_Visceral_Omentum	SKOR1	15	-4.02	5.82e-05	0.00351311
Adipose_Visceral_Omentum	CSPG4P13	15	4.5826	4.59e-06	0.00055413
Adipose_Visceral_Omentum	SETD1A	16	-4.56325	5.04e-06	0.000574653
Adipose_Visceral_Omentum	SLC7A5	16	4.092	4.28e-05	0.00289582
Adipose_Visceral_Omentum	KAT8	16	-4.83349	1.34e-06	0.000196438
Adipose_Visceral_Omentum	PRSS36	16	3.18135	0.00147	0.0396964
Adipose_Visceral_Omentum	CDK10	16	-3.25576	0.00113	0.0334237
Adipose_Visceral_Omentum	RP11-680G24.5	16	-3.079	0.00208	0.048145
Adipose_Visceral_Omentum	RP11-196G11.2	16	-6.104	1.03e-09	3.52317e-07
Adipose_Visceral_Omentum	NOS2	17	3.242	0.00119	0.0340783
Adipose_Visceral_Omentum	KCNH4	17	3.54651	0.00039	0.0163768
Adipose_Visceral_Omentum	WNT3	17	4.65411	3.25e-06	0.000414655
Adipose_Visceral_Omentum	KANSL1	17	7.12357	1.05e-12	3.80285e-10
Adipose_Visceral_Omentum	CRHR1	17	11.628	2.97e-31	8.16829e-28
Adipose_Visceral_Omentum	RP11-798G7.5	17	-9.47656	2.63e-21	1.61929e-18
Adipose_Visceral_Omentum	SCO1	17	3.079	0.00208	0.048145
Adipose_Visceral_Omentum	NMT1	17	-3.546	0.000391	0.0163768
Adipose_Visceral_Omentum	CCDC144B	17	-3.18436	0.00145	0.0396964
Adipose_Visceral_Omentum	ARHGAP27	17	-9.801	1.11e-22	7.59363e-20
Adipose_Visceral_Omentum	LGALS9C	17	-5.19813	2.01e-07	4.26744e-05
Adipose_Visceral_Omentum	CTDNEP1	17	-3.28003	0.00104	0.0316994
Adipose_Visceral_Omentum	LRRC37A	17	5.40175	6.6e-08	1.76679e-05
Adipose_Visceral_Omentum	TOP3A	17	-4.81592	1.47e-06	0.0002057
Adipose_Visceral_Omentum	ARL17A	17	8.21699	2.09e-16	9.19152e-14
Adipose_Visceral_Omentum	TMEM220	17	-3.32	0.0009	0.029319
Adipose_Visceral_Omentum	FAM106A	17	-3.80592	0.000141	0.00723447
Adipose_Visceral_Omentum	KANSL1-AS1	17	11.603	3.98e-31	8.16829e-28
Adipose_Visceral_Omentum	LRRC37A4P	17	-11.5384	8.44e-31	1.29913e-27
Adipose_Visceral_Omentum	FAM215B	17	8.3722	5.66e-17	2.68066e-14
Adipose_Visceral_Omentum	LYRM9	17	-3.735	0.000188	0.0091143
Adipose_Visceral_Omentum	USP32P2	17	-3.93202	8.42e-05	0.00466173
Adipose_Visceral_Omentum	LRRC37A2	17	10.7671	4.92e-27	3.78656e-24
Adipose_Visceral_Omentum	RP11-259G18.1	17	11.628	2.97e-31	8.16829e-28
Adipose_Visceral_Omentum	RP11-259G18.3	17	10.9024	1.12e-27	9.8512e-25
Adipose_Visceral_Omentum	CTC-297N7.5	17	3.246	0.00117	0.0339797
Adipose_Visceral_Omentum	RP11-707O23.5	17	11.515	1.11e-30	1.36685e-27
Adipose_Visceral_Omentum	CTC-297N7.9	17	3.246	0.00117	0.0339797
Adipose_Visceral_Omentum	DND1P1	17	11.1439	7.67e-29	7.8707e-26
Adipose_Visceral_Omentum	RP11-849F2.8	17	3.075	0.00211	0.0484749
Adipose_Visceral_Omentum	RP11-74E22.6	17	5.953	2.63e-09	8.52258e-07
Adipose_Visceral_Omentum	CTD-2303H24.2	17	-3.85465	0.000116	0.00605264
Adipose_Visceral_Omentum	CTC-297N7.8	17	-3.079	0.00208	0.048145
Adipose_Visceral_Omentum	CCDC68	18	-4.003	6.26e-05	0.00370604
Adipose_Visceral_Omentum	ZNF24	18	-4.366	1.27e-05	0.00126072
Adipose_Visceral_Omentum	AC139100.2	18	-3.0999	0.00194	0.0462968
Adipose_Visceral_Omentum	TRAPPC6A	19	3.34852	0.000812	0.0279301
Adipose_Visceral_Omentum	PEPD	19	-4.05969	4.91e-05	0.00311658
Adipose_Visceral_Omentum	GEMIN7	19	3.26251	0.0011	0.0328772
Adipose_Visceral_Omentum	UBXN6	19	4.06653	4.77e-05	0.00305926
Adipose_Visceral_Omentum	ZNF507	19	-4.63493	3.57e-06	0.00043961
Adipose_Visceral_Omentum	SIGLEC12	19	-3.57876	0.000345	0.0150456
Adipose_Visceral_Omentum	AC007773.2	19	5.14184	2.72e-07	5.07486e-05
Adipose_Visceral_Omentum	CTB-50L17.9	19	3.32777	0.000875	0.0291209
Adipose_Visceral_Omentum	CTD-2619J13.17	19	-3.07146	0.00213	0.0487525
Adipose_Visceral_Omentum	TRPC4AP	20	3.18093	0.00147	0.0396964
Adipose_Visceral_Omentum	CD40	20	-5.68559	1.3e-08	3.81148e-06
Adipose_Visceral_Omentum	FAM210B	20	3.13222	0.00173	0.0436541
Adipose_Visceral_Omentum	SLC12A5	20	3.117	0.00183	0.0450692
Adipose_Visceral_Omentum	ITPA	20	-3.78025	0.000157	0.00785893
Adipose_Visceral_Omentum	LINC00652	20	4.65104	3.3e-06	0.000414655
Adipose_Visceral_Omentum	UBOX5	20	-3.93517	8.31e-05	0.00465133
Adipose_Visceral_Omentum	NCOA6	20	5.27184	1.35e-07	3.1969e-05
Adipose_Visceral_Omentum	RP4-614O4.12	20	-3.39596	0.000684	0.024628
Adipose_Visceral_Omentum	NHP2L1	22	-4.19752	2.7e-05	0.00207799
Adipose_Visceral_Omentum	DDX17	22	3.24466	0.00118	0.0340783
Adipose_Visceral_Omentum	CBY1	22	-3.78717	0.000152	0.00767102
Adipose_Visceral_Omentum	PMM1	22	-4.951	7.38e-07	0.000127966
Adipose_Visceral_Omentum	MEI1	22	4.38382	1.17e-05	0.00118093
Adipose_Visceral_Omentum	ALG12	22	3.36423	0.000768	0.0268669
Adipose_Visceral_Omentum	CRELD2	22	3.316	0.000913	0.0293251
Adipose_Visceral_Omentum	FAM227A	22	3.531	0.000414	0.0169933
Adipose_Visceral_Omentum	RP3-508I15.9	22	-3.35145	0.000804	0.0278103
Adipose_Visceral_Omentum	RP4-756G23.5	22	3.33155	0.000864	0.0291209
Adipose_Visceral_Omentum	RP3-522J7.6	22	-3.219	0.00129	0.0361024
Adipose_Visceral_Omentum	RP3-508I15.22	22	3.523	0.000427	0.0172235
Adipose_Visceral_Omentum	BTN3A2	6	4.0125	6.01e-05	0.00359258
Adipose_Visceral_Omentum	ZKSCAN4	6	-4.3345	1.46e-05	0.00134167
Adipose_Visceral_Omentum	ZKSCAN3	6	4.038	5.39e-05	0.00335214
Adipose_Visceral_Omentum	RP5-874C20.3	6	4.3532	1.34e-05	0.00128912
Adipose_Visceral_Omentum	HIST1H2BK	6	-4.9353	8e-07	0.000129621
Adipose_Visceral_Omentum	RP1-265C24.5	6	4.1478	3.36e-05	0.00240553
Adipose_Visceral_Omentum	ZSCAN12P1	6	3.0625	0.0022	0.049983
Adipose_Visceral_Omentum	RP1-313I6.12	6	4.556	5.21e-06	0.000583236
Adipose_Visceral_Omentum	U91328.19	6	-3.225	0.00126	0.0354238
Adrenal_Gland	KCNN3	1	-3.981	6.86e-05	0.00411783
Adrenal_Gland	PSEN2	1	4.421	9.82e-06	0.000961079
Adrenal_Gland	C1orf123	1	3.61461	0.000301	0.0124321
Adrenal_Gland	RP4-657D16.3	1	3.699	0.000216	0.00982255
Adrenal_Gland	RP5-1052I5.1	1	4.24181	2.22e-05	0.00181717
Adrenal_Gland	VRK2	2	-3.8375	0.000124	0.00664581
Adrenal_Gland	MRPL35	2	3.3126	0.000924	0.0264958
Adrenal_Gland	TANK	2	-3.662	0.00025	0.0110343
Adrenal_Gland	PPP1R21	2	-3.4689	0.000523	0.0181119
Adrenal_Gland	AHSA2	2	-3.376	0.000735	0.0228205
Adrenal_Gland	FIGN	2	3.1835	0.00145	0.0364687
Adrenal_Gland	AC016747.3	2	-3.1969	0.00139	0.0351561
Adrenal_Gland	AC068039.4	2	3.964	7.37e-05	0.00430906
Adrenal_Gland	RP11-493E12.1	2	3.431	0.000601	0.0197044
Adrenal_Gland	RBM6	3	-3.448	0.000565	0.019125
Adrenal_Gland	PCCB	3	-5.6098	2.03e-08	4.56953e-06
Adrenal_Gland	HYAL1	3	3.5595	0.000372	0.0139153
Adrenal_Gland	CYB561D2	3	-5.31	1.1e-07	2.15313e-05
Adrenal_Gland	GBE1	3	-3.117	0.00183	0.0416094
Adrenal_Gland	SLC41A3	3	3.436	0.00059	0.01963
Adrenal_Gland	NEK4	3	4.1734	3e-05	0.00228915
Adrenal_Gland	GMPS	3	-3.6413	0.000271	0.0114023
Adrenal_Gland	GNL3	3	4.148	3.35e-05	0.00244705
Adrenal_Gland	GLYCTK	3	3.999	6.36e-05	0.00392229
Adrenal_Gland	KCNAB1	3	3.355	0.000794	0.0242508
Adrenal_Gland	SLC33A1	3	-3.1062	0.00189	0.0423322
Adrenal_Gland	ZNF501	3	-4.3305	1.49e-05	0.00142723
Adrenal_Gland	C3orf62	3	-3.6265	0.000287	0.0119636
Adrenal_Gland	ZNF502	3	-3.9222	8.77e-05	0.00506186
Adrenal_Gland	CC2D2A	4	3.3402	0.000837	0.0249548
Adrenal_Gland	METTL14	4	-4.5462	5.46e-06	0.000586332
Adrenal_Gland	GUF1	4	3.2113	0.00132	0.0339579
Adrenal_Gland	RP11-700J17.1	4	3.1215	0.0018	0.0413449
Adrenal_Gland	NDST1	5	3.51101	0.000446	0.0156
Adrenal_Gland	AFF4	5	-3.41117	0.000647	0.0206581
Adrenal_Gland	PPWD1	5	4.70478	2.54e-06	0.000346518
Adrenal_Gland	TRIM23	5	4.289	1.79e-05	0.00158011
Adrenal_Gland	TRAPPC13	5	3.65427	0.000258	0.0111701
Adrenal_Gland	PWWP2A	5	3.08846	0.00201	0.0445765
Adrenal_Gland	SLC35A4	5	-3.53082	0.000414	0.0147923
Adrenal_Gland	DHFR	5	-3.25547	0.00113	0.0308319
Adrenal_Gland	TMEM161B-AS1	5	3.36638	0.000762	0.0234967
Adrenal_Gland	CTC-534A2.2	5	-4.298	1.72e-05	0.0015757
Adrenal_Gland	RP11-184E9.2	5	-3.812	0.000138	0.00713238
Adrenal_Gland	BAK1	6	-3.14174	0.00168	0.0393925
Adrenal_Gland	ME1	6	3.411	0.000647	0.0206581
Adrenal_Gland	HACE1	6	3.33817	0.000843	0.0249683
Adrenal_Gland	DNPH1	6	-3.60044	0.000318	0.0130149
Adrenal_Gland	UQCC2	6	-3.12757	0.00176	0.0408181
Adrenal_Gland	PPP1R18	6	4.01481	5.95e-05	0.0037204
Adrenal_Gland	PRSS35	6	3.25873	0.00112	0.0307454
Adrenal_Gland	TNXB	6	4.55094	5.34e-06	0.000586332
Adrenal_Gland	PRRT1	6	4.168	3.07e-05	0.00230352
Adrenal_Gland	CYP21A1P	6	5.85947	4.64e-09	1.16052e-06
Adrenal_Gland	STK19	6	-3.90792	9.31e-05	0.00528422
Adrenal_Gland	DXO	6	-5.049	4.44e-07	7.68803e-05
Adrenal_Gland	ABHD16A	6	3.17725	0.00149	0.0370607
Adrenal_Gland	HLA-C	6	-4.2148	2.5e-05	0.00197456
Adrenal_Gland	ATF6B	6	5.34182	9.2e-08	1.88265e-05
Adrenal_Gland	DDAH2	6	3.65159	0.000261	0.0111701
Adrenal_Gland	LYRM4	6	4.29471	1.75e-05	0.0015757
Adrenal_Gland	C4B	6	-3.15104	0.00163	0.039065
Adrenal_Gland	HLA-S	6	4.24667	2.17e-05	0.00181717
Adrenal_Gland	HCG23	6	3.65195	0.00026	0.0111701
Adrenal_Gland	LY6G5B	6	-3.331	0.000865	0.0251241
Adrenal_Gland	C4A	6	3.88836	0.000101	0.00547834
Adrenal_Gland	TNXA	6	4.54588	5.47e-06	0.000586332
Adrenal_Gland	STK19P	6	5.074	3.9e-07	7.13117e-05
Adrenal_Gland	RP11-354K4.2	6	-3.59423	0.000325	0.0130638
Adrenal_Gland	C1GALT1	7	3.1074	0.00189	0.0423322
Adrenal_Gland	TMEM106B	7	6.114	9.72e-10	2.9173e-07
Adrenal_Gland	SEC61G	7	-3.2026	0.00136	0.0345916
Adrenal_Gland	C7orf55-LUC7L2	7	-3.7228	0.000197	0.00914324
Adrenal_Gland	GPR37	7	3.56	0.000371	0.0139153
Adrenal_Gland	TMEM120A	7	3.1199	0.00181	0.0413636
Adrenal_Gland	DPY19L1P1	7	3.173	0.00151	0.0371477
Adrenal_Gland	RP4-607J23.2	7	3.5477	0.000389	0.014238
Adrenal_Gland	RP11-307C18.1	7	3.8894	0.0001	0.00547834
Adrenal_Gland	ASAP1	8	-3.453	0.000554	0.0188948
Adrenal_Gland	MMP16	8	3.6689	0.000244	0.0108761
Adrenal_Gland	NUDT18	8	-3.2812	0.001034	0.0289135
Adrenal_Gland	MROH6	8	3.1267	0.001768	0.0408181
Adrenal_Gland	GS1-251I9.4	8	-3.5943	0.000325	0.0130638
Adrenal_Gland	RP13-467H17.1	8	3.179	0.001478	0.0369664
Adrenal_Gland	AF131215.9	8	-3.8059	0.000141	0.00713238
Adrenal_Gland	DMRTA1	9	3.306	0.000946	0.026955
Adrenal_Gland	RP11-165J3.6	9	3.2184	0.001289	0.0335698
Adrenal_Gland	WDR37	10	3.74442	0.000181	0.00866874
Adrenal_Gland	GOT1	10	-3.52738	0.00042	0.0148885
Adrenal_Gland	CISD1	10	-3.42972	0.000604	0.0197044
Adrenal_Gland	SORCS3	10	3.75398	0.000174	0.0084231
Adrenal_Gland	MORN4	10	3.80749	0.00014	0.00713238
Adrenal_Gland	MARCKSL1P1	10	-4.533	5.82e-06	0.000608793
Adrenal_Gland	PARD3-AS1	10	3.96636	7.3e-05	0.00430906
Adrenal_Gland	PTGES3P4	10	-3.98944	6.62e-05	0.00402746
Adrenal_Gland	RP11-724N1.1	10	3.24155	0.00119	0.031514
Adrenal_Gland	RP11-508N22.12	10	-3.33189	0.000863	0.0251241
Adrenal_Gland	GAB2	11	4.24308	2.2e-05	0.00181717
Adrenal_Gland	MADD	11	-4.59332	4.36e-06	0.000530506
Adrenal_Gland	SNX19	11	3.08532	0.00203	0.0445808
Adrenal_Gland	MTL5	11	-4.08511	4.41e-05	0.0029594
Adrenal_Gland	NARS2	11	3.53831	0.000403	0.0146315
Adrenal_Gland	TNKS1BP1	11	4.69685	2.64e-06	0.000349567
Adrenal_Gland	TTC12	11	3.51066	0.000447	0.0156
Adrenal_Gland	NCAM1	11	3.457	0.000546	0.0187641
Adrenal_Gland	MED19	11	-3.891	9.98e-05	0.00547834
Adrenal_Gland	PSMC3	11	-3.558	0.000374	0.0139153
Adrenal_Gland	MSANTD4	11	-4.094	4.24e-05	0.00289219
Adrenal_Gland	C1QTNF4	11	6.42414	1.33e-10	4.60589e-08
Adrenal_Gland	FIBP	11	-3.27344	0.00106	0.0294575
Adrenal_Gland	TMEM9B-AS1	11	-3.6689	0.000244	0.0108761
Adrenal_Gland	RP11-890B15.3	11	3.90575	9.39e-05	0.00528422
Adrenal_Gland	MVK	12	4.147	3.37e-05	0.00244705
Adrenal_Gland	POP5	12	-4.58625	4.51e-06	0.000534316
Adrenal_Gland	RNU4-32P	12	5.44929	5.06e-08	1.08477e-05
Adrenal_Gland	FAM222A-AS1	12	3.57167	0.000355	0.0136599
Adrenal_Gland	GATC	12	-4.26228	2.02e-05	0.00174885
Adrenal_Gland	HBCBP	12	3.53382	0.00041	0.0147666
Adrenal_Gland	SETDB2	13	-4.175	2.98e-05	0.00228915
Adrenal_Gland	PROX2	14	-4.6774	2.9e-06	0.000373023
Adrenal_Gland	EIF2B2	14	3.145	0.00166	0.0393333
Adrenal_Gland	IFI27L1	14	-3.2064	0.00134	0.0342766
Adrenal_Gland	RPS6KL1	14	4.781	1.74e-06	0.000252693
Adrenal_Gland	RP11-218E20.3	14	-3.2279	0.00125	0.0329094
Adrenal_Gland	SPG21	15	3.2405	0.00119	0.031514
Adrenal_Gland	KNSTRN	15	-3.3507	0.000806	0.0242508
Adrenal_Gland	TUBGCP4	15	3.4449	0.000571	0.0191839
Adrenal_Gland	SLC27A2	15	-3.3316	0.000864	0.0251241
Adrenal_Gland	CATSPER2	15	-3.5799	0.000344	0.0133508
Adrenal_Gland	SKOR1	15	-4.045	5.23e-05	0.00341239
Adrenal_Gland	STRC	15	-3.581	0.000342	0.0133508
Adrenal_Gland	RP11-352D13.5	15	-3.058	0.00223	0.0482666
Adrenal_Gland	RP11-352D13.6	15	-3.1595	0.00158	0.0382428
Adrenal_Gland	STX1B	16	-4.95466	7.25e-07	0.000120887
Adrenal_Gland	HSD3B7	16	-5.70944	1.13e-08	2.67751e-06
Adrenal_Gland	TOX3	16	3.111	0.00186	0.042079
Adrenal_Gland	RPGRIP1L	16	3.5612	0.000369	0.0139153
Adrenal_Gland	KAT8	16	-4.017	5.89e-05	0.0037204
Adrenal_Gland	UBN1	16	3.14874	0.00164	0.039065
Adrenal_Gland	FAM57B	16	3.43477	0.000593	0.01963
Adrenal_Gland	ZKSCAN2	16	-3.17514	0.0015	0.0371044
Adrenal_Gland	RNF166	16	-4.528	5.95e-06	0.000608793
Adrenal_Gland	C16orf93	16	5.07077	3.96e-07	7.13117e-05
Adrenal_Gland	COG8	16	3.25	0.00115	0.0311886
Adrenal_Gland	RP11-196G11.2	16	-6.051	1.44e-09	4.0518e-07
Adrenal_Gland	NOS2	17	3.4064	0.000658	0.0208614
Adrenal_Gland	MYO15A	17	3.831	0.000128	0.00677948
Adrenal_Gland	WNT3	17	9.8863	4.77e-23	2.14745e-20
Adrenal_Gland	MYH3	17	-3.7996	0.000145	0.00725322
Adrenal_Gland	KANSL1	17	6.1547	7.52e-10	2.41822e-07
Adrenal_Gland	SCO1	17	3.079	0.00208	0.0452375
Adrenal_Gland	KRBA2	17	3.4031	0.000666	0.0209674
Adrenal_Gland	ARL17A	17	10.0659	7.81e-24	3.90674e-21
Adrenal_Gland	SMYD4	17	4.11	3.96e-05	0.00274276
Adrenal_Gland	TMEM220	17	-3.35	0.000808	0.0242508
Adrenal_Gland	CRHR1-IT1	17	11.2617	2.03e-29	1.82781e-26
Adrenal_Gland	KANSL1-AS1	17	11.4757	1.75e-30	3.93925e-27
Adrenal_Gland	LRRC37A4P	17	-11.628	2.97e-31	1.33709e-27
Adrenal_Gland	PLEKHM1	17	11.3629	6.4e-30	7.69842e-27
Adrenal_Gland	ARL17B	17	-7.162	7.95e-13	2.98257e-10
Adrenal_Gland	LYRM9	17	-3.242	0.00119	0.031514
Adrenal_Gland	USP32P2	17	-3.649	0.000263	0.0111701
Adrenal_Gland	LRRC37A2	17	9.6617	4.39e-22	1.79671e-19
Adrenal_Gland	RP11-463M16.4	17	3.1628	0.00156	0.0379628
Adrenal_Gland	NSFP1	17	-4.7737	1.81e-06	0.000254644
Adrenal_Gland	RP11-259G18.2	17	10.783	4.14e-27	2.66261e-24
Adrenal_Gland	RP11-259G18.3	17	10.7542	5.66e-27	3.18517e-24
Adrenal_Gland	RP11-707O23.5	17	11.3571	6.84e-30	7.69842e-27
Adrenal_Gland	DND1P1	17	11.1476	7.35e-29	5.51495e-26
Adrenal_Gland	MAGOH2	17	-3.549	0.000387	0.014238
Adrenal_Gland	RP11-74E22.6	17	5.953	2.63e-09	6.96486e-07
Adrenal_Gland	CTD-2303H24.2	17	-3.3792	0.000727	0.0227288
Adrenal_Gland	CTC-297N7.8	17	-3.079	0.00208	0.0452375
Adrenal_Gland	POLI	18	-3.4161	0.000635	0.0205667
Adrenal_Gland	RP11-91I8.3	18	3.302	0.00096	0.0271819
Adrenal_Gland	SHC2	19	-3.0893	0.00201	0.0445765
Adrenal_Gland	GEMIN7	19	3.217	0.0013	0.0336356
Adrenal_Gland	UBXN6	19	3.586	0.000336	0.0132691
Adrenal_Gland	ZNF93	19	-3.1302	0.00175	0.0408181
Adrenal_Gland	AC006116.22	19	-3.141	0.00168	0.0393925
Adrenal_Gland	AC007773.2	19	4.822	1.42e-06	0.000213095
Adrenal_Gland	CTB-50L17.9	19	3.586	0.000336	0.0132691
Adrenal_Gland	CD40	20	-4.9216	8.59e-07	0.000138115
Adrenal_Gland	STK4	20	-3.7606	0.000169	0.00826998
Adrenal_Gland	KCNS1	20	-3.717	0.000202	0.00927963
Adrenal_Gland	ITPA	20	-3.7419	0.000183	0.00867227
Adrenal_Gland	LINC00652	20	3.284	0.00102	0.0287003
Adrenal_Gland	NCOA6	20	4.216	2.49e-05	0.00197456
Adrenal_Gland	RP11-465L10.10	20	4.5144	6.35e-06	0.000635282
Adrenal_Gland	RP4-614O4.12	20	-3.1709	0.00152	0.0371904
Adrenal_Gland	RP5-1068E13.7	20	4.0819	4.47e-05	0.0029594
Adrenal_Gland	PMM1	22	-3.8093	0.000139	0.00713238
Adrenal_Gland	TPST2	22	-3.2492	0.00116	0.0312714
Adrenal_Gland	C1QTNF6	22	3.7354	0.000187	0.00876952
Adrenal_Gland	MEI1	22	4.639	3.5e-06	0.000437694
Adrenal_Gland	ALG12	22	3.219	0.00129	0.0335698
Adrenal_Gland	CRELD2	22	3.316	0.000913	0.0263482
Adrenal_Gland	RP3-508I15.10	22	-3.2708	0.00107	0.029553
Adrenal_Gland	AC006547.13	22	3.149	0.00164	0.039065
Adrenal_Gland	BTN3A1	6	-3.086	0.00203	0.0445808
Adrenal_Gland	PRSS16	6	-3.776	0.000159	0.00786613
Adrenal_Gland	SLC17A1	6	-3.351	0.000806	0.0242508
Adrenal_Gland	BTN3A2	6	4.04	5.34e-05	0.00343438
Adrenal_Gland	RP5-874C20.3	6	4.299	1.71e-05	0.0015757
Adrenal_Gland	ZNF204P	6	-4.823	1.41e-06	0.000213095
Adrenal_Gland	RP1-265C24.5	6	4.124	3.72e-05	0.00265832
Adrenal_Gland	LINC00240	6	-4.12	3.79e-05	0.00266603
Adrenal_Gland	RP1-313I6.12	6	4.571	4.85e-06	0.000559864
Artery_Aorta	MYOC	1	-3.83385	0.000126	0.00670091
Artery_Aorta	NRD1	1	-3.534	0.000409	0.0154513
Artery_Aorta	RAP1A	1	-3.199	0.00138	0.0376284
Artery_Aorta	LGALS8	1	-3.18987	0.00142	0.0383937
Artery_Aorta	MTR	1	3.306	0.000946	0.028053
Artery_Aorta	PTBP2	1	-3.666	0.000246	0.0109173
Artery_Aorta	PTGFRN	1	-3.19	0.00142	0.0383937
Artery_Aorta	TRIM45	1	-3.53018	0.000415	0.0154513
Artery_Aorta	CDC42BPA	1	-3.3137	0.000921	0.0275657
Artery_Aorta	HS2ST1	1	4.76071	1.93e-06	0.000302916
Artery_Aorta	SV2A	1	3.09995	0.00194	0.0483872
Artery_Aorta	C1orf123	1	4.16705	3.09e-05	0.00228553
Artery_Aorta	USP24	1	-3.44321	0.000575	0.0190728
Artery_Aorta	C1orf170	1	3.14787	0.00164	0.0427263
Artery_Aorta	STK40	1	3.25964	0.00112	0.032032
Artery_Aorta	EFCAB2	1	-3.52982	0.000416	0.0154513
Artery_Aorta	VRK2	2	-3.7497	0.000177	0.00856387
Artery_Aorta	DYNC1I2	2	-4.375	1.21e-05	0.00119925
Artery_Aorta	CHMP3	2	4.6503	3.31e-06	0.0004158
Artery_Aorta	SLC25A12	2	3.696	0.000219	0.010439
Artery_Aorta	THADA	2	-3.474	0.000513	0.0175593
Artery_Aorta	DAW1	2	3.1	0.00194	0.0483872
Artery_Aorta	CCDC93	2	-3.6221	0.000292	0.012362
Artery_Aorta	FAM117B	2	4.088	4.35e-05	0.00295333
Artery_Aorta	NBEAL1	2	4.3572	1.32e-05	0.00124915
Artery_Aorta	LYPD6B	2	-3.6732	0.000239	0.0108307
Artery_Aorta	TMEM163	2	3.5692	0.000358	0.0141333
Artery_Aorta	PPP1R21	2	-3.3827	0.000718	0.0231017
Artery_Aorta	UBXN2A	2	3.3273	0.000877	0.0267464
Artery_Aorta	POU3F3	2	4.2569	2.07e-05	0.00168613
Artery_Aorta	AC008073.7	2	3.539	0.000402	0.0154513
Artery_Aorta	AC018730.1	2	3.775	0.00016	0.00804375
Artery_Aorta	AC093162.5	2	-3.484	0.000494	0.0170908
Artery_Aorta	RP11-13J10.1	2	3.2921	0.000994	0.0293412
Artery_Aorta	RBM6	3	-3.163	0.00156	0.0409739
Artery_Aorta	ITIH4	3	-4.218	2.46e-05	0.00195433
Artery_Aorta	GSK3B	3	-3.251	0.00115	0.0326002
Artery_Aorta	PCCB	3	-4.05502	5.01e-05	0.0032565
Artery_Aorta	ROPN1B	3	-3.36959	0.000753	0.0241072
Artery_Aorta	DNAH1	3	4.07453	4.61e-05	0.00305828
Artery_Aorta	MFSD1	3	-4.25673	2.07e-05	0.00168613
Artery_Aorta	VGLL4	3	-3.21762	0.00129	0.0359357
Artery_Aorta	PLCL2	3	5.79352	6.89e-09	1.9277e-06
Artery_Aorta	TIMP4	3	3.16469	0.00155	0.0409739
Artery_Aorta	SYN2	3	4.17713	2.95e-05	0.00220735
Artery_Aorta	GYG1	3	-3.46623	0.000528	0.0178825
Artery_Aorta	CLEC3B	3	3.57	0.000357	0.0141333
Artery_Aorta	TKT	3	3.88521	0.000102	0.00580858
Artery_Aorta	GNL3	3	4.41177	1.03e-05	0.00110468
Artery_Aorta	PBRM1	3	-4.40632	1.05e-05	0.00110766
Artery_Aorta	GLYCTK	3	4.048	5.17e-05	0.00332689
Artery_Aorta	ARPP21	3	5.34755	8.92e-08	1.97932e-05
Artery_Aorta	GMPPB	3	5.29194	1.21e-07	2.59545e-05
Artery_Aorta	MSL2	3	5.93871	2.87e-09	9.72024e-07
Artery_Aorta	PSMD2	3	-3.42411	0.000617	0.0202571
Artery_Aorta	MLF1	3	3.32	0.0009	0.0271901
Artery_Aorta	TCAIM	3	-3.86477	0.000111	0.00621117
Artery_Aorta	UBA7	3	-3.574	0.000352	0.0141333
Artery_Aorta	FAM212A	3	-3.536	0.000406	0.0154513
Artery_Aorta	ZNF501	3	-4.31908	1.57e-05	0.00140319
Artery_Aorta	ZNF197	3	-3.333	0.000859	0.0264482
Artery_Aorta	C3orf62	3	-3.57076	0.000356	0.0141333
Artery_Aorta	ZNF502	3	-4.37326	1.22e-05	0.00119925
Artery_Aorta	TMEM110	3	-3.77868	0.000158	0.00804375
Artery_Aorta	CTD-2330K9.3	3	3.198	0.00138	0.0376284
Artery_Aorta	GPX1	3	3.86815	0.00011	0.00620921
Artery_Aorta	ALDH1L1-AS1	3	-3.114	0.00185	0.0470543
Artery_Aorta	MUSTN1	3	-4.218	2.46e-05	0.00195433
Artery_Aorta	CC2D2A	4	4.98848	6.09e-07	0.000111969
Artery_Aorta	PDE5A	4	3.76777	0.000165	0.0081675
Artery_Aorta	SNCA	4	5.12784	2.93e-07	6.08211e-05
Artery_Aorta	GUCY1A3	4	-3.16315	0.00156	0.0409739
Artery_Aorta	ENPP7P10	4	-3.10784	0.00188	0.0474424
Artery_Aorta	RP11-700J17.1	4	3.83641	0.000125	0.00670091
Artery_Aorta	KIF2A	5	3.84902	0.000119	0.006435
Artery_Aorta	DIMT1	5	3.50002	0.000465	0.0163512
Artery_Aorta	RASGRF2	5	3.119	0.00181	0.0464038
Artery_Aorta	PPWD1	5	4.45049	8.57e-06	0.000950827
Artery_Aorta	TRIM23	5	4.288	1.8e-05	0.00152408
Artery_Aorta	RARS	5	-4.08747	4.36e-05	0.00295333
Artery_Aorta	EPB41L4A	5	3.09157	0.00199	0.0489354
Artery_Aorta	RASA1	5	3.18	0.00147	0.0394144
Artery_Aorta	FCHO2	5	-3.09648	0.00196	0.0486973
Artery_Aorta	FBLL1	5	3.13814	0.0017	0.043758
Artery_Aorta	ZFP62	5	3.467	0.000526	0.0178825
Artery_Aorta	TMEM161B-AS1	5	3.896	9.78e-05	0.0057213
Artery_Aorta	RP11-381K20.5	5	-3.269	0.00108	0.031165
Artery_Aorta	EPB41L2	6	-3.77516	0.00016	0.00804375
Artery_Aorta	DOPEY1	6	-3.7886	0.000151	0.00777348
Artery_Aorta	HACE1	6	3.28706	0.00101	0.0296774
Artery_Aorta	ASCC3	6	4.753	2e-06	0.000306429
Artery_Aorta	DNPH1	6	-3.258	0.00112	0.032032
Artery_Aorta	HTR1B	6	4.149	3.34e-05	0.00241493
Artery_Aorta	PPP1R18	6	4.401	1.08e-05	0.00112094
Artery_Aorta	PRSS35	6	4.057	4.97e-05	0.0032565
Artery_Aorta	MMS22L	6	3.08	0.00207	0.0498893
Artery_Aorta	IP6K3	6	3.44	0.000582	0.019206
Artery_Aorta	HLA-DRB1	6	-4.74789	2.06e-06	0.000308281
Artery_Aorta	C6orf106	6	-3.09054	0.002	0.0489354
Artery_Aorta	L3MBTL3	6	-3.69328	0.000221	0.0104569
Artery_Aorta	HSD17B8	6	-3.45312	0.000554	0.0184715
Artery_Aorta	CYP21A1P	6	6.06688	1.3e-09	4.6475e-07
Artery_Aorta	C6orf48	6	3.50337	0.000459	0.0163186
Artery_Aorta	MSH5	6	5.7637	8.23e-09	2.20667e-06
Artery_Aorta	ABHD16A	6	3.95228	7.74e-05	0.00478912
Artery_Aorta	BAG6	6	6.86647	6.58e-12	2.82282e-09
Artery_Aorta	AIF1	6	4.35072	1.36e-05	0.00125023
Artery_Aorta	MICB	6	-4.43584	9.17e-06	0.00100015
Artery_Aorta	ATF6B	6	3.98931	6.63e-05	0.00418275
Artery_Aorta	HLA-S	6	3.91262	9.13e-05	0.00539005
Artery_Aorta	WDR46	6	3.96204	7.43e-05	0.00464195
Artery_Aorta	CYP21A2	6	-3.49683	0.000471	0.0163832
Artery_Aorta	TAPBP	6	-3.60636	0.000311	0.0129115
Artery_Aorta	C4A	6	4.68432	2.81e-06	0.000392946
Artery_Aorta	SBP1	6	4.45646	8.33e-06	0.000940413
Artery_Aorta	XXbac-BPG299F13.17	6	-3.27511	0.00106	0.0307257
Artery_Aorta	DFNA5	7	3.81562	0.000136	0.00705774
Artery_Aorta	CPED1	7	-4.29905	1.72e-05	0.00147576
Artery_Aorta	C1GALT1	7	3.46	0.00054	0.0181932
Artery_Aorta	RPA3	7	-4.21	2.55e-05	0.00200113
Artery_Aorta	TMEM176B	7	3.20783	0.00134	0.03685
Artery_Aorta	COA1	7	-3.73079	0.000191	0.00917228
Artery_Aorta	FTSJ2	7	3.923	8.75e-05	0.00526227
Artery_Aorta	CALU	7	-3.826	0.00013	0.00685354
Artery_Aorta	OPN1SW	7	-3.65751	0.000255	0.0110873
Artery_Aorta	BRI3	7	3.276	0.00105	0.0307125
Artery_Aorta	RP11-3B12.4	7	-3.552	0.000382	0.0149888
Artery_Aorta	RP11-3B12.1	7	-3.511	0.000446	0.0160336
Artery_Aorta	RP4-607J23.2	7	3.49785	0.000469	0.0163832
Artery_Aorta	RP11-307C18.1	7	3.65804	0.000254	0.0110873
Artery_Aorta	RAB2A	8	3.86034	0.000113	0.00626858
Artery_Aorta	TRPS1	8	3.18541	0.00145	0.0390408
Artery_Aorta	NECAB1	8	-3.08958	0.002	0.0489354
Artery_Aorta	RSPO2	8	-3.329	0.000872	0.0267206
Artery_Aorta	OTUD6B	8	-4.70044	2.6e-06	0.0003718
Artery_Aorta	RP11-122A3.2	8	-3.35859	0.000783	0.0248524
Artery_Aorta	AF131215.2	8	-3.85442	0.000116	0.00632593
Artery_Aorta	AF131215.9	8	-3.66369	0.000249	0.0109748
Artery_Aorta	RP11-383J24.6	8	-3.6011	0.000317	0.0130762
Artery_Aorta	RP11-981G7.6	8	3.66992	0.000243	0.0108591
Artery_Aorta	RASEF	9	4.114	3.89e-05	0.00275079
Artery_Aorta	SCAI	9	-3.893	9.9e-05	0.00573932
Artery_Aorta	PTCH1	9	4.6237	3.77e-06	0.000449258
Artery_Aorta	RP11-165J3.6	9	6.383	1.74e-10	6.99806e-08
Artery_Aorta	PRPS1P2	9	-4.6352	3.57e-06	0.000433452
Artery_Aorta	VCL	10	3.32561	0.000882	0.026772
Artery_Aorta	CISD1	10	-3.42245	0.000621	0.0202849
Artery_Aorta	SFTPD	10	3.346	0.00082	0.0254616
Artery_Aorta	MMS19	10	3.67745	0.000236	0.0107706
Artery_Aorta	MARCKSL1P1	10	-4.651	3.3e-06	0.0004158
Artery_Aorta	PAX6	11	4.08483	4.41e-05	0.00295608
Artery_Aorta	IGSF9B	11	-3.52508	0.000423	0.0154513
Artery_Aorta	NARS2	11	3.525	0.000423	0.0154513
Artery_Aorta	TTC12	11	4.13425	3.56e-05	0.0025454
Artery_Aorta	TMEM138	11	3.752	0.000175	0.00856387
Artery_Aorta	ANKK1	11	-8.01312	1.12e-15	5.544e-13
Artery_Aorta	MSANTD4	11	-4.03974	5.35e-05	0.00340864
Artery_Aorta	RAD9A	11	3.34491	0.000823	0.0254616
Artery_Aorta	ARHGAP1	11	4.575	4.76e-06	0.00055692
Artery_Aorta	PRG2	11	-3.34845	0.000813	0.0254616
Artery_Aorta	TMEM216	11	-3.115	0.00184	0.0469857
Artery_Aorta	RP11-890B15.3	11	4.18815	2.81e-05	0.00212734
Artery_Aorta	KCTD10	12	-3.251	0.00115	0.0326002
Artery_Aorta	SUDS3	12	5.4568	4.85e-08	1.15592e-05
Artery_Aorta	TMEM120B	12	4.111	3.94e-05	0.00275586
Artery_Aorta	GATC	12	-3.5239	0.000425	0.0154513
Artery_Aorta	RP11-1109F11.5	12	3.5298	0.000416	0.0154513
Artery_Aorta	PCDH9	13	-3.637	0.000276	0.011762
Artery_Aorta	B3GALTL	13	-5.7288	1.01e-08	2.59974e-06
Artery_Aorta	SLC39A9	14	-5.0017	5.68e-07	0.000107502
Artery_Aorta	MOK	14	3.5132	0.000443	0.0160152
Artery_Aorta	VTI1B	14	3.163	0.00156	0.0409739
Artery_Aorta	LTBP2	14	-4.2027	2.64e-05	0.0020468
Artery_Aorta	LRFN5	14	-4.1021	4.09e-05	0.00283002
Artery_Aorta	SIPA1L1	14	-4.3533	1.34e-05	0.0012497
Artery_Aorta	RPS6KL1	14	4.3041	1.68e-05	0.00146092
Artery_Aorta	CTD-2298J14.2	14	-3.233	0.00122	0.0344329
Artery_Aorta	STOML1	15	3.175	0.0015	0.0400519
Artery_Aorta	KNSTRN	15	-3.3459	0.00082	0.0254616
Artery_Aorta	MAP2K5	15	-3.855	0.000116	0.00632593
Artery_Aorta	SERF2	15	3.649	0.000263	0.0112827
Artery_Aorta	ZSCAN29	15	-3.2753	0.00106	0.0307257
Artery_Aorta	CDAN1	15	-3.1393	0.00169	0.0436753
Artery_Aorta	MAP1A	15	-3.5017	0.000462	0.016335
Artery_Aorta	LCMT2	15	-3.4022	0.000669	0.0216332
Artery_Aorta	SKOR1	15	-3.6493	0.000263	0.0112827
Artery_Aorta	STRC	15	-3.4777	0.000506	0.0174124
Artery_Aorta	RP11-627D16.2	15	-3.9461	7.94e-05	0.00486609
Artery_Aorta	STX1B	16	-5.83909	5.25e-09	1.60875e-06
Artery_Aorta	HSD3B7	16	-6.233	4.58e-10	1.73366e-07
Artery_Aorta	PLA2G15	16	-3.57573	0.000349	0.0141246
Artery_Aorta	KAT8	16	-4.9746	6.54e-07	0.000116902
Artery_Aorta	TGFB1I1	16	-3.08193	0.00206	0.0498893
Artery_Aorta	MAP1LC3B	16	-5.49	4.02e-08	9.9495e-06
Artery_Aorta	IL34	16	-3.50619	0.000455	0.0162662
Artery_Aorta	VKORC1	16	-5.01476	5.31e-07	0.000103545
Artery_Aorta	CDK10	16	-3.609	0.000307	0.0128282
Artery_Aorta	RP11-2C24.5	16	-4.77945	1.76e-06	0.00028314
Artery_Aorta	RP11-196G11.2	16	-5.827	5.64e-09	1.6497e-06
Artery_Aorta	NOS2	17	3.3181	0.000906	0.0272435
Artery_Aorta	GRN	17	4.3072	1.65e-05	0.00145449
Artery_Aorta	ACAP1	17	-3.8868	0.000102	0.00580858
Artery_Aorta	NSF	17	-9.097	9.29e-20	5.43465e-17
Artery_Aorta	MYO15A	17	4.659	3.18e-06	0.0004158
Artery_Aorta	TMEM101	17	-3.2137	0.00131	0.0361796
Artery_Aorta	WNT3	17	9.2987	1.42e-20	9.1377e-18
Artery_Aorta	AKAP10	17	3.082	0.00206	0.0498893
Artery_Aorta	KANSL1	17	5.9098	3.42e-09	1.10039e-06
Artery_Aorta	CENPV	17	-3.0944	0.00197	0.0487575
Artery_Aorta	PROCA1	17	3.413	0.000642	0.020865
Artery_Aorta	ADPRM	17	-3.08	0.00207	0.0498893
Artery_Aorta	LRRC37A	17	4.5392	5.65e-06	0.000649246
Artery_Aorta	SHMT1	17	3.5876	0.000334	0.0136846
Artery_Aorta	TOP3A	17	-4.3355	1.45e-05	0.00131419
Artery_Aorta	ARL17A	17	9.5512	1.28e-21	9.152e-19
Artery_Aorta	MAPT	17	-8.8125	1.22e-18	6.54225e-16
Artery_Aorta	CRHR1-IT1	17	11.543	8.01e-31	1.03089e-27
Artery_Aorta	KANSL1-AS1	17	11.663	1.97e-31	1.03089e-27
Artery_Aorta	LRRC37A4P	17	-11.4595	2.11e-30	2.26298e-27
Artery_Aorta	LYRM9	17	-3.683	0.000231	0.0106178
Artery_Aorta	USP32P2	17	-3.6107	0.000305	0.0128279
Artery_Aorta	LRRC37A2	17	10.786	4.01e-27	3.22554e-24
Artery_Aorta	NSFP1	17	-3.3583	0.000784	0.0248524
Artery_Aorta	RP11-259G18.1	17	11.543	8.01e-31	1.03089e-27
Artery_Aorta	RP11-259G18.3	17	11.3422	8.11e-30	7.45541e-27
Artery_Aorta	RP11-707O23.5	17	11.543	8.01e-31	1.03089e-27
Artery_Aorta	DND1P1	17	11.543	8.01e-31	1.03089e-27
Artery_Aorta	RP11-798G7.8	17	7.0192	2.23e-12	1.025e-09
Artery_Aorta	CTD-2303H24.2	17	-3.6834	0.00023	0.0106178
Artery_Aorta	CTC-297N7.8	17	-3.079	0.00208	0.0499433
Artery_Aorta	ZNF396	18	3.4562	0.000548	0.0183666
Artery_Aorta	SLC27A5	19	3.53782	0.000403	0.0154513
Artery_Aorta	UBXN6	19	4.26463	2e-05	0.00167143
Artery_Aorta	ZNF507	19	-3.932	8.42e-05	0.00511158
Artery_Aorta	DPY19L3	19	-4.822	1.42e-06	0.000240466
Artery_Aorta	ZNF665	19	-3.22288	0.00127	0.0356876
Artery_Aorta	AC007773.2	19	4.71004	2.48e-06	0.0003627
Artery_Aorta	CEBPA-AS1	19	-3.10807	0.00188	0.0474424
Artery_Aorta	CTB-50L17.9	19	3.586	0.000336	0.0136846
Artery_Aorta	A1BG-AS1	19	4.15805	3.21e-05	0.00234731
Artery_Aorta	CTD-2619J13.17	19	-3.312	0.000926	0.0275871
Artery_Aorta	AD000684.2	19	3.21342	0.00131	0.0361796
Artery_Aorta	RBBP9	20	3.5451	0.000392	0.015288
Artery_Aorta	CD40	20	-5.0638	4.11e-07	8.26495e-05
Artery_Aorta	ITPA	20	-4.1894	2.8e-05	0.00212734
Artery_Aorta	UPB1	22	3.916	9e-05	0.0053625
Artery_Aorta	NHP2L1	22	-4.863	1.16e-06	0.000201746
Artery_Aorta	DDX17	22	3.53	0.000416	0.0154513
Artery_Aorta	CBY1	22	-3.772	0.000162	0.00808116
Artery_Aorta	L3MBTL2	22	4.67134	2.99e-06	0.000400847
Artery_Aorta	ACO2	22	4.37304	1.23e-05	0.00119925
Artery_Aorta	MEI1	22	4.68023	2.87e-06	0.000392946
Artery_Aorta	CSDC2	22	3.10476	0.0019	0.0477598
Artery_Aorta	ADORA2A-AS1	22	-3.6827	0.000231	0.0106178
Artery_Aorta	ALG12	22	3.219	0.00129	0.0359357
Artery_Aorta	CRELD2	22	3.14306	0.00167	0.0433325
Artery_Aorta	FAM227A	22	3.68937	0.000225	0.0105684
Artery_Aorta	RP3-508I15.9	22	-3.52568	0.000422	0.0154513
Artery_Aorta	RP4-756G23.5	22	3.82414	0.000131	0.00685354
Artery_Aorta	RP3-522J7.6	22	-3.75046	0.000177	0.00856387
Artery_Aorta	HFE	6	3.67187	0.000241	0.010845
Artery_Aorta	TRIM38	6	5.43738	5.41e-08	1.24333e-05
Artery_Aorta	BTN3A2	6	4.35736	1.32e-05	0.00124915
Artery_Aorta	ZNF165	6	4.64743	3.36e-06	0.0004158
Artery_Aorta	HLA-H	6	3.35264	0.0008	0.0252353
Artery_Aorta	RP1-265C24.5	6	4.375	1.21e-05	0.00119925
Artery_Aorta	HCG4B	6	-3.15193	0.00162	0.0423768
Artery_Aorta	RP1-153G14.4	6	4.80554	1.54e-06	0.0002541
Artery_Coronary	C1orf123	1	3.9921	6.55e-05	0.00353045
Artery_Coronary	RP11-263K19.6	1	3.4011	0.000671	0.0214853
Artery_Coronary	RP11-156E8.1	1	3.358	0.000785	0.0228711
Artery_Coronary	NBEAL1	2	4.274	1.92e-05	0.0012936
Artery_Coronary	CRIM1	2	-3.2935	0.000989	0.0277399
Artery_Coronary	UBXN2A	2	3.21306	0.00131	0.0333586
Artery_Coronary	PLGLB1	2	-3.78543	0.000153	0.0072765
Artery_Coronary	AC016747.3	2	-3.431	0.000601	0.0200375
Artery_Coronary	AC068039.4	2	3.653	0.000259	0.0111062
Artery_Coronary	AC009228.1	2	3.46866	0.000523	0.017804
Artery_Coronary	RBM6	3	-3.21	0.00133	0.0336033
Artery_Coronary	ITIH4	3	-4.15328	3.28e-05	0.00207991
Artery_Coronary	ATP13A3	3	-3.11329	0.00185	0.043823
Artery_Coronary	AMT	3	-3.11181	0.00186	0.043823
Artery_Coronary	KIAA1143	3	3.094	0.00197	0.0442429
Artery_Coronary	TPRA1	3	3.10311	0.00191	0.044121
Artery_Coronary	SFMBT1	3	-3.7205	0.000199	0.00893842
Artery_Coronary	GNL3	3	4.01827	5.86e-05	0.00321207
Artery_Coronary	RNF123	3	3.642	0.000271	0.0112361
Artery_Coronary	NME6	3	3.516	0.000438	0.0152311
Artery_Coronary	ARPP21	3	4.90324	9.43e-07	0.000120976
Artery_Coronary	CCDC36	3	-3.35982	0.00078	0.0228711
Artery_Coronary	TCAIM	3	-3.52651	0.000421	0.0150328
Artery_Coronary	FAM212A	3	-3.532	0.000412	0.0150328
Artery_Coronary	ZNF501	3	-4.085	4.41e-05	0.0026411
Artery_Coronary	ZNF197	3	-4.31483	1.6e-05	0.00120335
Artery_Coronary	ZNF502	3	-4.085	4.41e-05	0.0026411
Artery_Coronary	RP11-3B7.1	3	-3.417	0.000633	0.020678
Artery_Coronary	MAN2B2	4	-3.21573	0.001301	0.0333586
Artery_Coronary	PCDH10	4	-3.17143	0.001517	0.0374502
Artery_Coronary	AP001816.1	4	-3.594	0.000326	0.012551
Artery_Coronary	KIF2A	5	4.297	1.73e-05	0.00124329
Artery_Coronary	RNF130	5	3.78158	0.000156	0.00731165
Artery_Coronary	TRIM23	5	4.287	1.81e-05	0.00126608
Artery_Coronary	FCHO2	5	-3.611	0.000305	0.0121774
Artery_Coronary	EMB	5	-3.34367	0.000827	0.0238796
Artery_Coronary	FBLL1	5	3.63449	0.000279	0.0114213
Artery_Coronary	TMEM161B-AS1	5	4.033	5.51e-05	0.0030723
Artery_Coronary	RP11-168A11.4	5	3.161	0.00157	0.038465
Artery_Coronary	DOPEY1	6	-4.334	1.46e-05	0.00115162
Artery_Coronary	MMS22L	6	3.08	0.00207	0.04554
Artery_Coronary	CENPW	6	4.89546	9.81e-07	0.000120976
Artery_Coronary	HSD17B8	6	-3.76302	0.000168	0.0077616
Artery_Coronary	CYP21A1P	6	6.64219	3.09e-11	9.0846e-09
Artery_Coronary	MSH5	6	5.6088	2.04e-08	4.39824e-06
Artery_Coronary	BAG6	6	5.18997	2.1e-07	3.3957e-05
Artery_Coronary	MICB	6	-4.16395	3.13e-05	0.00202448
Artery_Coronary	RP11-350J20.9	6	3.38012	0.000725	0.0222109
Artery_Coronary	C4B	6	-4.52884	5.93e-06	0.000518314
Artery_Coronary	HLA-S	6	5.10185	3.36e-07	5.145e-05
Artery_Coronary	TAPBP	6	-4.30399	1.68e-05	0.0012348
Artery_Coronary	C4A	6	5.043	4.58e-07	6.17155e-05
Artery_Coronary	C1GALT1	7	3.46	0.00054	0.0181912
Artery_Coronary	COA1	7	-3.8805	0.000104	0.0051744
Artery_Coronary	FTSJ2	7	3.2041	0.00135	0.0338442
Artery_Coronary	FOXP2	7	-3.4918	0.00048	0.016514
Artery_Coronary	OPN1SW	7	-3.621	0.000293	0.0118445
Artery_Coronary	STK17A	7	4.116	3.86e-05	0.00240062
Artery_Coronary	GPR37	7	-4.8899	1.01e-06	0.000120976
Artery_Coronary	RP11-3B12.4	7	-3.6428	0.00027	0.0112361
Artery_Coronary	RP11-3B12.1	7	-3.6036	0.000314	0.0122347
Artery_Coronary	NBN	8	3.38053	0.000723	0.0222109
Artery_Coronary	RAB2A	8	3.365	0.000765	0.0228711
Artery_Coronary	NPM2	8	3.25645	0.001128	0.0306551
Artery_Coronary	RP13-467H17.1	8	3.228	0.001247	0.0325987
Artery_Coronary	GKAP1	9	-3.568	0.00036	0.0135377
Artery_Coronary	RP11-165J3.6	9	4.73527	2.19e-06	0.000222338
Artery_Coronary	PRPS1P2	9	-4.73428	2.2e-06	0.000222338
Artery_Coronary	VCL	10	4.283	1.84e-05	0.00126608
Artery_Coronary	SFTPD	10	3.382	0.00072	0.0222109
Artery_Coronary	MARCKSL1P1	10	-4.843	1.28e-06	0.000142742
Artery_Coronary	RP11-479G22.8	10	3.083	0.00205	0.0454089
Artery_Coronary	RCN1	11	-3.4253	0.000614	0.020262
Artery_Coronary	NARS2	11	3.525	0.000423	0.0150328
Artery_Coronary	ZDHHC5	11	4.8222	1.42e-06	0.000153076
Artery_Coronary	YPEL4	11	5.9138	3.34e-09	8.30889e-07
Artery_Coronary	ANKK1	11	-5.3855	7.22e-08	1.35998e-05
Artery_Coronary	C1QTNF4	11	5.7603	8.4e-09	1.9404e-06
Artery_Coronary	RAD9A	11	3.2872	0.00101	0.0279174
Artery_Coronary	PPP1R14B	11	3.292	0.000995	0.0277399
Artery_Coronary	ARHGAP1	11	4.878	1.07e-06	0.000123585
Artery_Coronary	F2	11	5.3729	7.75e-08	1.35998e-05
Artery_Coronary	TMEM216	11	-3.1097	0.00187	0.043823
Artery_Coronary	RP11-890B15.3	11	3.1724	0.00151	0.0374502
Artery_Coronary	VDR	12	3.153	0.00162	0.0393916
Artery_Coronary	MMAB	12	-3.8932	9.89e-05	0.00499754
Artery_Coronary	RP11-664H17.1	12	3.2493	0.00116	0.031262
Artery_Coronary	GATC	12	-4.1914	2.77e-05	0.0018282
Artery_Coronary	B3GALTL	13	-4.58	4.64e-06	0.000428736
Artery_Coronary	HMGB3P7	13	-3.308	0.000939	0.0266379
Artery_Coronary	FOS	14	-4.03654	5.42e-05	0.0030723
Artery_Coronary	RPS6KL1	14	5.09451	3.5e-07	5.145e-05
Artery_Coronary	KNSTRN	15	-3.047	0.00231	0.0494738
Artery_Coronary	MAP2K5	15	-3.06709	0.00216	0.0465696
Artery_Coronary	LYSMD4	15	-3.14201	0.00168	0.0405457
Artery_Coronary	SKOR1	15	-3.92651	8.62e-05	0.0044963
Artery_Coronary	STX1B	16	-3.916	9e-05	0.00462
Artery_Coronary	KAT8	16	-4.6201	3.84e-06	0.00037632
Artery_Coronary	RNF166	16	-4.0604	4.9e-05	0.0028812
Artery_Coronary	BRICD5	16	-3.2324	0.00123	0.0325987
Artery_Coronary	CDK10	16	-3.5805	0.000343	0.0130501
Artery_Coronary	SYCE1L	16	-3.832	0.000127	0.006223
Artery_Coronary	RP11-196G11.2	16	-3.9396	8.16e-05	0.00432614
Artery_Coronary	NOS2	17	3.242	0.00119	0.0318055
Artery_Coronary	NSF	17	-5.504	3.71e-08	7.49884e-06
Artery_Coronary	ALKBH5	17	3.086	0.00203	0.045276
Artery_Coronary	WNT3	17	8.07703	6.64e-16	2.38597e-13
Artery_Coronary	TEX14	17	-3.379	0.000728	0.0222109
Artery_Coronary	CENPV	17	-3.044	0.00233	0.0495738
Artery_Coronary	TANC2	17	-3.10034	0.00193	0.0441828
Artery_Coronary	LRRC37A	17	4.6069	4.09e-06	0.000389031
Artery_Coronary	SHMT1	17	4.36093	1.3e-05	0.00105105
Artery_Coronary	SKA2	17	3.131	0.00174	0.0416827
Artery_Coronary	ARL17A	17	6.86137	6.82e-12	2.20559e-09
Artery_Coronary	CRHR1-IT1	17	10.9506	6.6e-28	4.26888e-25
Artery_Coronary	KANSL1-AS1	17	11.628	2.97e-31	4.80249e-28
Artery_Coronary	LRRC37A4P	17	-11.545	7.82e-31	6.32247e-28
Artery_Coronary	LRRC37A2	17	9.89373	4.43e-23	1.79083e-20
Artery_Coronary	RP11-259G18.1	17	10.6533	1.68e-26	7.7616e-24
Artery_Coronary	RP11-259G18.3	17	10.774	4.57e-27	2.46323e-24
Artery_Coronary	RP11-707O23.5	17	11.628	2.97e-31	4.80249e-28
Artery_Coronary	DND1P1	17	11.545	7.82e-31	6.32247e-28
Artery_Coronary	RP11-74E22.6	17	5.953	2.63e-09	7.08785e-07
Artery_Coronary	CTC-297N7.8	17	-3.369	0.000754	0.0227891
Artery_Coronary	HSBP1L1	18	-4.3252	1.52e-05	0.0011704
Artery_Coronary	ZNF132	19	-3.0941	0.00197	0.0442429
Artery_Coronary	UBXN6	19	4.0357	5.44e-05	0.0030723
Artery_Coronary	CYP2T2P	19	3.0988	0.00194	0.0441828
Artery_Coronary	SIGLEC12	19	-3.6514	0.000261	0.0111062
Artery_Coronary	AC007773.2	19	4.4804	7.45e-06	0.000634034
Artery_Coronary	CTC-559E9.8	19	3.4029	0.000667	0.0214853
Artery_Coronary	CTB-50L17.9	19	3.5263	0.000421	0.0150328
Artery_Coronary	CTD-2619J13.19	19	3.2664	0.00109	0.0298734
Artery_Coronary	ITPA	20	-3.829	0.000129	0.00622666
Artery_Coronary	NCOA6	20	5.068	4.02e-07	5.65247e-05
Artery_Coronary	NHP2L1	22	-3.6682	0.000244	0.0108095
Artery_Coronary	CCDC134	22	3.323	0.000891	0.0254999
Artery_Coronary	DDX17	22	3.0732	0.00212	0.046014
Artery_Coronary	CBY1	22	-3.529	0.000417	0.0150328
Artery_Coronary	ACO2	22	5.3673	7.99e-08	1.35998e-05
Artery_Coronary	PMM1	22	-4.453	8.47e-06	0.000702358
Artery_Coronary	DESI1	22	3.517	0.000436	0.0152311
Artery_Coronary	MEI1	22	3.1077	0.00189	0.0439731
Artery_Coronary	FAM109B	22	-3.6637	0.000249	0.010882
Artery_Coronary	RP3-508I15.9	22	-3.6077	0.000309	0.0121867
Artery_Coronary	NDUFA6-AS1	22	3.3866	0.000708	0.0222109
Artery_Coronary	BTN3A2	6	3.7325	0.00019	0.00865437
Artery_Coronary	ZNF204P	6	-3.077	0.00209	0.0456693
Artery_Coronary	AL022393.7	6	-3.363	0.000771	0.0228711
Artery_Coronary	RP1-265C24.5	6	4.5592	5.13e-06	0.000460845
Artery_Coronary	U91328.19	6	-3.226	0.00126	0.0325987
Artery_Coronary	U91328.22	6	-3.226	0.00126	0.0325987
Artery_Tibial	MYOC	1	-4.348	1.37e-05	0.00143973
Artery_Tibial	CACYBP	1	5.22141	1.78e-07	3.53252e-05
Artery_Tibial	RAP1A	1	-3.199	0.00138	0.0388724
Artery_Tibial	PTGFRN	1	-3.41455	0.000639	0.0231765
Artery_Tibial	KCNN3	1	-4.12571	3.7e-05	0.00296047
Artery_Tibial	DEGS1	1	3.33074	0.000866	0.0285084
Artery_Tibial	SV2A	1	3.28604	0.00102	0.0314321
Artery_Tibial	ADAR	1	-3.77211	0.000162	0.00922163
Artery_Tibial	BEND5	1	4.73014	2.24e-06	0.000316574
Artery_Tibial	SELRC1	1	3.291	0.000998	0.0312237
Artery_Tibial	C1orf123	1	4.40117	1.08e-05	0.00116484
Artery_Tibial	USP24	1	-3.941	8.11e-05	0.00527601
Artery_Tibial	44454	1	-3.709	0.000208	0.0110713
Artery_Tibial	DENND1B	1	-5.72624	1.03e-08	3.127e-06
Artery_Tibial	RP5-836N10.1	1	3.156	0.0016	0.0425818
Artery_Tibial	RP5-1115A15.1	1	-4.88479	1.04e-06	0.000160847
Artery_Tibial	RP11-295G20.2	1	3.11599	0.00183	0.0471714
Artery_Tibial	RP11-7O11.3	1	4.08461	4.42e-05	0.00323489
Artery_Tibial	RP11-156E8.1	1	3.28505	0.00102	0.0314321
Artery_Tibial	DYNC1I2	2	-3.757	0.000172	0.00958163
Artery_Tibial	KIF3C	2	4.06257	4.85e-05	0.00351818
Artery_Tibial	CHMP3	2	5.31998	1.04e-07	2.24339e-05
Artery_Tibial	IL18R1	2	-3.13696	0.00171	0.0446397
Artery_Tibial	SLC25A12	2	3.37403	0.000741	0.0256286
Artery_Tibial	SCN2A	2	-3.281	0.00103	0.0315034
Artery_Tibial	WDPCP	2	3.49939	0.000466	0.0181422
Artery_Tibial	ASXL2	2	-3.19946	0.00138	0.0388724
Artery_Tibial	NBEAL1	2	4.088	4.35e-05	0.00323489
Artery_Tibial	KCNJ3	2	-3.651	0.000261	0.0128109
Artery_Tibial	ICA1L	2	-4.185	2.85e-05	0.0024591
Artery_Tibial	UBXN2A	2	4.096	4.2e-05	0.00321751
Artery_Tibial	POU3F3	2	4.13244	3.59e-05	0.00291359
Artery_Tibial	AC013268.5	2	-3.21132	0.00132	0.0374396
Artery_Tibial	AC068039.4	2	3.809	0.00014	0.008197
Artery_Tibial	STON1	2	3.428	0.000608	0.0221501
Artery_Tibial	RP11-493E12.2	2	4.32495	1.53e-05	0.00158752
Artery_Tibial	RBM6	3	-3.5771	0.000347	0.0155126
Artery_Tibial	ITIH4	3	-4.24374	2.2e-05	0.00202622
Artery_Tibial	PCCB	3	-5.74764	9.05e-09	2.85319e-06
Artery_Tibial	SLC41A3	3	3.18239	0.00146	0.040295
Artery_Tibial	PLCH1	3	3.571	0.000356	0.015605
Artery_Tibial	NEK4	3	3.39568	0.000685	0.0240985
Artery_Tibial	MFSD1	3	-3.58078	0.000343	0.0155126
Artery_Tibial	TIMP4	3	3.232	0.00123	0.0358801
Artery_Tibial	SYN2	3	3.39621	0.000683	0.0240985
Artery_Tibial	AP2M1	3	-3.26576	0.00109	0.0328483
Artery_Tibial	CLEC3B	3	3.7	0.000216	0.0112774
Artery_Tibial	PRKCD	3	3.66109	0.000251	0.0124694
Artery_Tibial	GNL3	3	4.01073	6.05e-05	0.00416738
Artery_Tibial	PBRM1	3	-4.43348	9.27e-06	0.00102684
Artery_Tibial	GLYCTK	3	3.923	8.75e-05	0.00555998
Artery_Tibial	NT5DC2	3	4.148	3.35e-05	0.002746
Artery_Tibial	ARPP21	3	6.01673	1.78e-09	6.34377e-07
Artery_Tibial	GMPPB	3	3.133	0.00173	0.0450184
Artery_Tibial	IP6K1	3	4.2349	2.29e-05	0.00208568
Artery_Tibial	CDHR4	3	3.532	0.000412	0.0170978
Artery_Tibial	SRGAP3	3	-3.1828	0.00146	0.040295
Artery_Tibial	ZKSCAN7	3	-3.50268	0.000461	0.0181422
Artery_Tibial	ZNF502	3	-4.085	4.41e-05	0.00323489
Artery_Tibial	RP13-131K19.2	3	3.516	0.000438	0.0176861
Artery_Tibial	RP11-446H18.1	3	6.00572	1.9e-09	6.48929e-07
Artery_Tibial	RP11-190C22.1	3	-3.33567	0.000851	0.0282415
Artery_Tibial	ALDH1L1-AS1	3	-3.114	0.00185	0.0475375
Artery_Tibial	FAM149A	4	3.1414	0.00168	0.0441377
Artery_Tibial	PPA2	4	-3.9578	7.56e-05	0.00503816
Artery_Tibial	SNCA	4	5.1911	2.09e-07	3.98412e-05
Artery_Tibial	ZNF721	4	-3.277	0.00105	0.0318772
Artery_Tibial	RP11-284M14.1	4	-3.6569	0.000255	0.0125918
Artery_Tibial	AP001816.1	4	-3.594	0.000326	0.0151831
Artery_Tibial	RP11-731J8.2	4	-4.2537	2.1e-05	0.0019561
Artery_Tibial	RP11-799M12.2	4	-3.569	0.000358	0.0156092
Artery_Tibial	RP11-700J17.1	4	3.4283	0.000607	0.0221501
Artery_Tibial	KIF2A	5	4.90854	9.18e-07	0.000147546
Artery_Tibial	RNF130	5	3.55644	0.000376	0.0160952
Artery_Tibial	PPWD1	5	3.86924	0.000109	0.00661832
Artery_Tibial	TRIM23	5	3.15968	0.00158	0.0425818
Artery_Tibial	CENPK	5	-3.357	0.000788	0.0264723
Artery_Tibial	FBXO38	5	4.396	1.1e-05	0.001171
Artery_Tibial	FCHO2	5	-3.38871	0.000702	0.0244864
Artery_Tibial	TMEM161B	5	4.87252	1.1e-06	0.000166976
Artery_Tibial	ZFP62	5	3.467	0.000526	0.0199612
Artery_Tibial	TMEM161B-AS1	5	3.948	7.88e-05	0.00520906
Artery_Tibial	CTD-3179P9.1	5	-3.463	0.000534	0.0200789
Artery_Tibial	RP11-381K20.5	5	-3.32305	0.00089	0.0289497
Artery_Tibial	RNASET2	6	-3.49987	0.000465	0.0181422
Artery_Tibial	ME1	6	-3.6087	0.000308	0.0145935
Artery_Tibial	DOPEY1	6	-4.322	1.55e-05	0.00158817
Artery_Tibial	HIVEP1	6	3.7382	0.000185	0.0101775
Artery_Tibial	MDGA1	6	-3.29749	0.000976	0.0306524
Artery_Tibial	ASCC3	6	4.753	2e-06	0.000287614
Artery_Tibial	PTK7	6	3.6365	0.000276	0.0133868
Artery_Tibial	TUBB2B	6	3.49136	0.000481	0.0185106
Artery_Tibial	FLOT1	6	-4.2909	1.78e-05	0.00173698
Artery_Tibial	FAM8A1	6	-3.92411	8.71e-05	0.00555998
Artery_Tibial	PPP1R18	6	4.401	1.08e-05	0.00116484
Artery_Tibial	PRSS35	6	3.56129	0.000369	0.0159194
Artery_Tibial	IP6K3	6	3.66813	0.000244	0.0122704
Artery_Tibial	HLA-DRB1	6	-3.28761	0.00101	0.0314321
Artery_Tibial	AL133458.1	6	-3.39299	0.000691	0.0242057
Artery_Tibial	CENPW	6	5.218	1.81e-07	3.53252e-05
Artery_Tibial	HSD17B8	6	-3.50409	0.000458	0.0181364
Artery_Tibial	HLA-DOA	6	-4.48877	7.16e-06	0.000815146
Artery_Tibial	HLA-DMA	6	-5.237	1.63e-07	3.34028e-05
Artery_Tibial	CYP21A1P	6	7.50909	5.95e-14	4.43383e-11
Artery_Tibial	HSPA1B	6	-3.53148	0.000413	0.0170978
Artery_Tibial	LY6G5C	6	-4.29567	1.74e-05	0.00171841
Artery_Tibial	GPANK1	6	3.76006	0.00017	0.00954445
Artery_Tibial	BAG6	6	5.85803	4.68e-09	1.53448e-06
Artery_Tibial	MICB	6	-3.7309	0.000191	0.0103684
Artery_Tibial	ATF6B	6	6.04944	1.45e-09	5.65983e-07
Artery_Tibial	HLA-S	6	5.69431	1.24e-08	3.53319e-06
Artery_Tibial	STXBP5-AS1	6	3.85	0.000118	0.0071121
Artery_Tibial	C4A	6	4.52359	6.08e-06	0.000711968
Artery_Tibial	RP3-467N11.1	6	-6.08907	1.14e-09	4.67229e-07
Artery_Tibial	XXbac-BPG299F13.17	6	-3.30854	0.000938	0.0298015
Artery_Tibial	MAD1L1	7	5.34654	8.97e-08	1.98722e-05
Artery_Tibial	ICA1	7	3.59481	0.000325	0.0151831
Artery_Tibial	RPA3	7	-4.21	2.55e-05	0.00227199
Artery_Tibial	POU6F2	7	4.19921	2.68e-05	0.00236215
Artery_Tibial	COA1	7	-3.68086	0.000232	0.0118856
Artery_Tibial	CLIP2	7	3.51249	0.000444	0.0177535
Artery_Tibial	44446	7	-3.164	0.00156	0.0423421
Artery_Tibial	FTSJ2	7	3.61512	0.0003	0.0143807
Artery_Tibial	POR	7	-4.09062	4.3e-05	0.00323489
Artery_Tibial	CALU	7	-3.826	0.00013	0.00772181
Artery_Tibial	MDH2	7	3.54	0.0004	0.0167286
Artery_Tibial	BRI3	7	3.28089	0.00103	0.0315034
Artery_Tibial	LMTK2	7	5.18237	2.19e-07	4.07987e-05
Artery_Tibial	TECPR1	7	3.15835	0.00159	0.0425818
Artery_Tibial	RP11-3B12.4	7	-3.552	0.000382	0.0161405
Artery_Tibial	RP11-3B12.1	7	-3.63202	0.000281	0.0135492
Artery_Tibial	PEG10	7	3.38758	0.000705	0.0244868
Artery_Tibial	RP4-607J23.2	7	3.32424	0.000887	0.0289497
Artery_Tibial	RP11-307C18.1	7	3.76729	0.000165	0.00932762
Artery_Tibial	NBN	8	3.7349	0.000188	0.0102736
Artery_Tibial	RAB2A	8	3.4024	0.000668	0.0239109
Artery_Tibial	EIF3E	8	-3.176	0.00149	0.0408479
Artery_Tibial	TRPS1	8	4.164	3.13e-05	0.00261802
Artery_Tibial	TMEM55A	8	4.18	2.91e-05	0.0024591
Artery_Tibial	MROH6	8	3.2254	0.00126	0.0364955
Artery_Tibial	RP11-163N6.2	8	-3.9419	8.08e-05	0.00527601
Artery_Tibial	RP11-122A3.2	8	-4.027	5.65e-05	0.0039925
Artery_Tibial	AF131215.2	8	-3.7554	0.000173	0.00958163
Artery_Tibial	AF131215.9	8	-3.4292	0.000605	0.0221501
Artery_Tibial	KIAA1045	9	3.5738	0.000352	0.0155126
Artery_Tibial	GAPVD1	9	3.31	0.000933	0.029758
Artery_Tibial	BRD3	9	-3.6088	0.000308	0.0145935
Artery_Tibial	SCAI	9	-3.7029	0.000213	0.0111921
Artery_Tibial	DMRTA1	9	3.1265	0.00177	0.0457687
Artery_Tibial	RP11-165J3.6	9	6.383	1.74e-10	8.91424e-08
Artery_Tibial	PRPS1P2	9	-4.638	3.52e-06	0.000465378
Artery_Tibial	VCL	10	3.88315	0.000103	0.00630068
Artery_Tibial	NT5C2	10	4.62882	3.68e-06	0.000478809
Artery_Tibial	CISD1	10	-3.31223	0.000926	0.029758
Artery_Tibial	SFTPD	10	3.31035	0.000932	0.029758
Artery_Tibial	ZEB1	10	3.27738	0.00105	0.0318772
Artery_Tibial	REEP3	10	3.21643	0.0013	0.0371293
Artery_Tibial	BEND7	10	-3.13577	0.00171	0.0446397
Artery_Tibial	FRAT1	10	-3.166	0.00155	0.0422105
Artery_Tibial	ARHGAP19	10	3.56283	0.000367	0.0159169
Artery_Tibial	LINC00702	10	3.34153	0.000833	0.0277565
Artery_Tibial	HOGA1	10	3.49305	0.000478	0.0184819
Artery_Tibial	RP11-18I14.10	10	3.90257	9.52e-05	0.00591178
Artery_Tibial	RP11-479O17.10	10	3.25654	0.00113	0.033929
Artery_Tibial	PAX6	11	5.473	4.42e-08	1.06561e-05
Artery_Tibial	PRDM11	11	-3.5286	0.000418	0.0172178
Artery_Tibial	GAB2	11	3.89433	9.85e-05	0.00607071
Artery_Tibial	MADD	11	-3.98238	6.82e-05	0.00458226
Artery_Tibial	PTPMT1	11	3.6655	0.000247	0.0123455
Artery_Tibial	AMPD3	11	-3.1577	0.00159	0.0425818
Artery_Tibial	NARS2	11	3.525	0.000423	0.0173367
Artery_Tibial	FXYD2	11	3.33101	0.000865	0.0285084
Artery_Tibial	CELF1	11	-4.18063	2.91e-05	0.0024591
Artery_Tibial	TTC12	11	3.6708	0.000242	0.0122704
Artery_Tibial	NCAM1	11	4.02985	5.58e-05	0.00397733
Artery_Tibial	TMEM138	11	3.812	0.000138	0.00813803
Artery_Tibial	ZDHHC5	11	5.584	2.35e-08	6.01967e-06
Artery_Tibial	SLC39A13	11	-4.938	7.89e-07	0.000129349
Artery_Tibial	AGBL2	11	-4.77315	1.81e-06	0.000264939
Artery_Tibial	AKIP1	11	3.36	0.000779	0.0262776
Artery_Tibial	CCDC88B	11	3.284	0.00102	0.0314321
Artery_Tibial	ANKK1	11	-6.49757	8.16e-11	4.45917e-08
Artery_Tibial	MSANTD4	11	-4.119	3.81e-05	0.00298995
Artery_Tibial	C1QTNF4	11	5.58924	2.28e-08	6.01967e-06
Artery_Tibial	PPP1R14B	11	3.19208	0.00141	0.0394463
Artery_Tibial	ZNF408	11	4.575	4.76e-06	0.00057379
Artery_Tibial	ARHGAP1	11	4.788	1.68e-06	0.000250381
Artery_Tibial	F2	11	4.575	4.76e-06	0.00057379
Artery_Tibial	TMEM216	11	-3.23749	0.00121	0.0355497
Artery_Tibial	NCAM1-AS1	11	4.52544	6.03e-06	0.000711968
Artery_Tibial	RP11-629G13.1	11	6.18827	6.08e-10	2.76876e-07
Artery_Tibial	TMEM9B-AS1	11	-3.80432	0.000142	0.00825473
Artery_Tibial	SUDS3	12	5.67928	1.35e-08	3.68865e-06
Artery_Tibial	RDH5	12	3.30254	0.000958	0.0303194
Artery_Tibial	SNRPF	12	3.1472	0.00165	0.0437704
Artery_Tibial	MMAB	12	-4.29606	1.74e-05	0.00171841
Artery_Tibial	SETD8	12	-3.55431	0.000379	0.0160967
Artery_Tibial	GATC	12	-4.19352	2.75e-05	0.00239806
Artery_Tibial	MBNL2	13	3.43	0.000599	0.0221171
Artery_Tibial	B3GALTL	13	-4.9	9.82e-07	0.000154797
Artery_Tibial	ANKRD10-IT1	13	-4.48	7.38e-06	0.000828683
Artery_Tibial	ACTN1	14	4.64966	3.32e-06	0.000459032
Artery_Tibial	EXD2	14	-4.58559	4.53e-06	0.000562612
Artery_Tibial	PROX2	14	-3.54847	0.000387	0.0162679
Artery_Tibial	NEK9	14	-3.1589	0.00158	0.0425818
Artery_Tibial	LTBP2	14	-4.002	6.28e-05	0.00428976
Artery_Tibial	AREL1	14	-6.213	5.2e-10	2.50732e-07
Artery_Tibial	ZFYVE1	14	3.4392	0.000583	0.021722
Artery_Tibial	SIPA1L1	14	-3.84408	0.000121	0.00723969
Artery_Tibial	RPS6KL1	14	4.02301	5.75e-05	0.00402844
Artery_Tibial	ACTN1-AS1	14	4.124	3.72e-05	0.00296047
Artery_Tibial	WDR76	15	3.70494	0.000211	0.0111585
Artery_Tibial	AAGAB	15	3.25179	0.00115	0.0342784
Artery_Tibial	IQCH	15	-3.1019	0.00192	0.0487252
Artery_Tibial	MAP2K5	15	-3.521	0.00043	0.0175359
Artery_Tibial	TUBGCP4	15	3.57371	0.000352	0.0155126
Artery_Tibial	SERF2	15	4.01184	6.02e-05	0.00416738
Artery_Tibial	CDAN1	15	-3.25176	0.00115	0.0342784
Artery_Tibial	FURIN	15	-4.49	7.12e-06	0.000815146
Artery_Tibial	SKOR1	15	-3.3716	0.000747	0.0257228
Artery_Tibial	RP11-627D16.1	15	-4.64762	3.36e-06	0.000459032
Artery_Tibial	STX1B	16	-5.35313	8.64e-08	1.96728e-05
Artery_Tibial	HSD3B7	16	-4.61769	3.88e-06	0.000496943
Artery_Tibial	PLA2G15	16	-3.481	0.0005	0.0191519
Artery_Tibial	FBXO31	16	3.70993	0.000207	0.0110713
Artery_Tibial	KAT8	16	-5.07465	3.88e-07	6.91399e-05
Artery_Tibial	SLC5A2	16	3.09699	0.00195	0.0493338
Artery_Tibial	MAP1LC3B	16	-3.72389	0.000196	0.0105698
Artery_Tibial	RPS2	16	-3.246	0.00117	0.0346227
Artery_Tibial	CIRH1A	16	-3.39745	0.00068	0.0240985
Artery_Tibial	PRSS53	16	3.99207	6.55e-05	0.00443722
Artery_Tibial	RNF166	16	-4.11739	3.83e-05	0.00298995
Artery_Tibial	ZNF668	16	3.595	0.000324	0.0151831
Artery_Tibial	ZNF646	16	-3.64424	0.000268	0.0130762
Artery_Tibial	VKORC1	16	-5.26839	1.38e-07	2.90048e-05
Artery_Tibial	44440	16	-3.269	0.00108	0.032667
Artery_Tibial	CDK10	16	-3.29846	0.000972	0.0306442
Artery_Tibial	RP11-196G11.2	16	-6.04084	1.53e-09	5.70064e-07
Artery_Tibial	NOS2	17	3.32	0.000914	0.0294963
Artery_Tibial	GRN	17	4.27	1.99e-05	0.00189675
Artery_Tibial	SREBF1	17	3.37	0.000764	0.0259459
Artery_Tibial	NSF	17	-9.84	7.87e-23	6.45104e-20
Artery_Tibial	ALKBH5	17	3.22	0.00127	0.036527
Artery_Tibial	WNT3	17	6.6	4.08e-11	2.38884e-08
Artery_Tibial	KANSL1	17	6.11	9.82e-10	4.23655e-07
Artery_Tibial	LLGL1	17	-3.18	0.00148	0.0407099
Artery_Tibial	AZI1	17	-3.18	0.0015	0.040985
Artery_Tibial	CCDC144CP	17	3.16	0.0016	0.0425818
Artery_Tibial	LRRC37A	17	7.21	5.58e-13	3.81161e-10
Artery_Tibial	SHMT1	17	3.4	0.000682	0.0240985
Artery_Tibial	TOP3A	17	-3.78	0.000156	0.00894218
Artery_Tibial	ARL17A	17	6.91	4.74e-12	2.98875e-09
Artery_Tibial	MAPT	17	-10.6	2.76e-26	2.82797e-23
Artery_Tibial	USP32P3	17	3.1	0.00192	0.0487252
Artery_Tibial	CRHR1-IT1	17	11.4	3.35e-30	6.86499e-27
Artery_Tibial	KANSL1-AS1	17	11.5	1.08e-30	2.95092e-27
Artery_Tibial	LRRC37A4P	17	-11.5	8.01e-31	2.95092e-27
Artery_Tibial	RP1-37N7.3	17	3.13	0.00177	0.0457687
Artery_Tibial	ARL17B	17	-3.9	9.45e-05	0.00591178
Artery_Tibial	LYRM9	17	-3.24	0.00119	0.0350879
Artery_Tibial	LRRC37A2	17	10.9	7.39e-28	1.0096e-24
Artery_Tibial	NSFP1	17	-3.48	0.000508	0.0193678
Artery_Tibial	RP11-259G18.1	17	10.4	2.75e-25	2.50464e-22
Artery_Tibial	RP11-259G18.3	17	11.2	6.43e-29	1.05413e-25
Artery_Tibial	RP11-707O23.5	17	10.8	2.05e-27	2.40055e-24
Artery_Tibial	DND1P1	17	11.6	5.8e-31	2.95092e-27
Artery_Tibial	MAGOH2	17	-3.33	0.000875	0.0286895
Artery_Tibial	RP11-849F2.8	17	3.19	0.00141	0.0394463
Artery_Tibial	ZNF396	18	3.8027	0.000143	0.00825473
Artery_Tibial	RP11-879F14.3	18	3.1032	0.001914	0.0487252
Artery_Tibial	RP11-95O2.1	18	3.5781	0.000346	0.0155126
Artery_Tibial	MPND	19	-4.95898	7.09e-07	0.000121077
Artery_Tibial	SLC27A5	19	3.4111	0.000647	0.0232608
Artery_Tibial	SNRPD2	19	-3.35247	0.000801	0.0267992
Artery_Tibial	MAU2	19	3.43492	0.000593	0.0219947
Artery_Tibial	SHC2	19	-3.21093	0.00132	0.0374396
Artery_Tibial	DDA1	19	3.58406	0.000338	0.0155126
Artery_Tibial	NFIC	19	3.51348	0.000442	0.0177535
Artery_Tibial	UBXN6	19	4.59689	4.29e-06	0.000541002
Artery_Tibial	ZNF507	19	-3.932	8.42e-05	0.00543455
Artery_Tibial	SIGLEC12	19	-3.45567	0.000549	0.0205486
Artery_Tibial	AC007773.2	19	5.10654	3.28e-07	5.9747e-05
Artery_Tibial	CTB-50L17.9	19	3.586	0.000336	0.0155126
Artery_Tibial	ELMO2	20	-3.141	0.00168	0.0441377
Artery_Tibial	C20orf194	20	-3.5102	0.000448	0.0178265
Artery_Tibial	GSS	20	4.3094	1.64e-05	0.00165964
Artery_Tibial	CD40	20	-5.491	4e-08	9.93576e-06
Artery_Tibial	PIGU	20	3.5167	0.000437	0.0176861
Artery_Tibial	SLC2A4RG	20	3.3649	0.000766	0.0259459
Artery_Tibial	PANK2	20	-3.4988	0.000467	0.0181422
Artery_Tibial	DTD1	20	3.1091	0.00188	0.0481574
Artery_Tibial	ITPA	20	-3.3657	0.000764	0.0259459
Artery_Tibial	GGT7	20	-3.221	0.00128	0.0366859
Artery_Tibial	UBOX5	20	-3.1883	0.00143	0.0398698
Artery_Tibial	NCOA6	20	4.9524	7.33e-07	0.00012262
Artery_Tibial	RP5-1068E13.7	20	3.9152	9.03e-05	0.00569376
Artery_Tibial	UPB1	22	3.697	0.000218	0.0113098
Artery_Tibial	NHP2L1	22	-4.161	3.17e-05	0.0026247
Artery_Tibial	DDX17	22	3.412	0.000645	0.0232608
Artery_Tibial	CBY1	22	-3.6696	0.000243	0.0122704
Artery_Tibial	ACO2	22	5.065	4.08e-07	7.11569e-05
Artery_Tibial	MEI1	22	4.639	3.5e-06	0.000465378
Artery_Tibial	ALG12	22	3.2453	0.00117	0.0346227
Artery_Tibial	CRELD2	22	3.316	0.000913	0.0294963
Artery_Tibial	FAM227A	22	3.556	0.000377	0.0160952
Artery_Tibial	TCN2	22	-3.2302	0.00124	0.0360435
Artery_Tibial	PLXNB2	22	-3.5794	0.000344	0.0155126
Artery_Tibial	RP1-90L6.2	22	3.579	0.000345	0.0155126
Artery_Tibial	RP3-508I15.9	22	-3.5738	0.000352	0.0155126
Artery_Tibial	RP4-756G23.5	22	4.261	2.04e-05	0.00192206
Artery_Tibial	RP3-522J7.6	22	-3.1864	0.00144	0.0400125
Artery_Tibial	HFE	6	5.693	1.25e-08	3.53319e-06
Artery_Tibial	TRIM38	6	4.037	5.41e-05	0.00388998
Artery_Tibial	PRSS16	6	-3.3706	0.00075	0.0257228
Artery_Tibial	ZSCAN9	6	-5.3954	6.84e-08	1.60193e-05
Artery_Tibial	ZSCAN12	6	4.2319	2.32e-05	0.00208978
Artery_Tibial	HIST1H2AC	6	4.2815	1.86e-05	0.0017937
Artery_Tibial	BTN3A2	6	4.1079	3.99e-05	0.00308547
Artery_Tibial	RP5-874C20.3	6	3.4656	0.000529	0.0199825
Artery_Tibial	ZNF165	6	3.1442	0.00167	0.0441377
Artery_Tibial	HLA-F	6	3.232	0.00123	0.0358801
Artery_Tibial	ZNF204P	6	-3.6882	0.000226	0.0116511
Artery_Tibial	RP1-265C24.5	6	4.0865	4.38e-05	0.00323489
Artery_Tibial	U91328.19	6	-3.2227	0.00127	0.036527
Brain_Amygdala	C1orf123	1	3.861	0.000113	0.00458529
Brain_Amygdala	DPYD	1	3.0233	0.0025	0.0475521
Brain_Amygdala	CALR4P	1	-3.2652	0.001094	0.027365
Brain_Amygdala	RP11-156E8.1	1	3.1043	0.001907	0.0405542
Brain_Amygdala	AC068039.4	2	3.653	0.000259	0.00938063
Brain_Amygdala	AC068057.2	2	-3.493	0.000478	0.0143087
Brain_Amygdala	RP11-410E4.1	2	3.15197	0.001622	0.0361192
Brain_Amygdala	RP11-301O19.1	2	3.002	0.002682	0.0499728
Brain_Amygdala	RBM6	3	-3.044	0.00233	0.0462454
Brain_Amygdala	ITIH4	3	-4.218	2.46e-05	0.00140374
Brain_Amygdala	ROPN1B	3	-3.80721	0.000141	0.00559709
Brain_Amygdala	RNF123	3	3.507	0.000453	0.01402
Brain_Amygdala	GLYCTK	3	3.633	0.00028	0.00983231
Brain_Amygdala	WDR6	3	3.32266	0.000892	0.0243103
Brain_Amygdala	GPX1	3	3.98416	6.77e-05	0.00325316
Brain_Amygdala	TLR9	3	3.33289	0.000859	0.0237657
Brain_Amygdala	RP11-102M11.2	3	-7.28884	3.13e-13	4.76282e-11
Brain_Amygdala	SLC30A9	4	-4.76226	1.91e-06	0.000166079
Brain_Amygdala	PPA2	4	-3.03	0.00245	0.0470916
Brain_Amygdala	THOC3	5	3.6767	0.000236	0.00879461
Brain_Amygdala	PPWD1	5	4.266	1.99e-05	0.00117217
Brain_Amygdala	ZNF366	5	3.1596	0.00158	0.0356183
Brain_Amygdala	SPINK9	5	-4.355	1.33e-05	0.000899474
Brain_Amygdala	CTC-484P3.1	5	3.0735	0.00212	0.0430124
Brain_Amygdala	TMEM161B-AS1	5	3.929	8.53e-05	0.00379897
Brain_Amygdala	CTD-3179P9.1	5	-4.3417	1.41e-05	0.000919521
Brain_Amygdala	CTC-498M16.4	5	4.87	1.12e-06	0.000107638
Brain_Amygdala	BVES-AS1	6	-3.989	6.64e-05	0.00325316
Brain_Amygdala	CYP21A1P	6	6.3533	2.11e-10	2.75204e-08
Brain_Amygdala	BAG6	6	4.001	6.31e-05	0.00320057
Brain_Amygdala	HLA-DRB6	6	3.2099	0.00133	0.03154
Brain_Amygdala	C4A	6	5.049	4.44e-07	4.50413e-05
Brain_Amygdala	DFNA5	7	4.827	1.39e-06	0.000126907
Brain_Amygdala	FTSJ2	7	4.02	5.82e-05	0.00303638
Brain_Amygdala	BHLHA15	7	-3.285	0.00102	0.0258683
Brain_Amygdala	RP4-607J23.2	7	3.9	9.62e-05	0.0039923
Brain_Amygdala	RP11-307C18.1	7	3.9	9.62e-05	0.0039923
Brain_Amygdala	PTK2	8	3.941	8.11e-05	0.00370222
Brain_Amygdala	CTD-3025N20.2	8	-3.1418	0.00168	0.0369548
Brain_Amygdala	FAM129B	9	3.50272	0.000461	0.0140298
Brain_Amygdala	SLC2A8	9	-3.18746	0.001435	0.0327539
Brain_Amygdala	LURAP1L	9	3.29587	0.000981	0.0255901
Brain_Amygdala	RP11-3L8.3	9	3.53331	0.00041	0.0133689
Brain_Amygdala	USP35	11	-3.1375	0.0017	0.0369548
Brain_Amygdala	SNX19	11	3.5934	0.000326	0.0110236
Brain_Amygdala	LRP4	11	-4.618	3.87e-06	0.000307244
Brain_Amygdala	NARS2	11	3.462	0.000536	0.0157861
Brain_Amygdala	TTC12	11	6.4601	1.05e-10	1.47485e-08
Brain_Amygdala	TRIM66	11	3.426	0.000612	0.0174611
Brain_Amygdala	TMEM216	11	-3.515	0.00044	0.0138524
Brain_Amygdala	TMEM9B-AS1	11	-3.7268	0.000194	0.00738008
Brain_Amygdala	RP11-627G23.1	11	3.77	0.000163	0.00633272
Brain_Amygdala	AP000439.1	11	-3.2908	0.000999	0.0256926
Brain_Amygdala	GATC	12	-3.1908	0.00142	0.0327539
Brain_Amygdala	EIF2B2	14	3.104	0.00191	0.0405542
Brain_Amygdala	KNSTRN	15	-3.08	0.00207	0.0424699
Brain_Amygdala	RNU6-516P	15	-3.04	0.00237	0.0465335
Brain_Amygdala	ROGDI	16	3.03424	0.00241	0.0468155
Brain_Amygdala	PRSS36	16	-6.151	7.7e-10	9.37347e-08
Brain_Amygdala	CDK10	16	-3.20473	0.00135	0.0316038
Brain_Amygdala	RP11-388M20.9	16	4.06415	4.82e-05	0.00266707
Brain_Amygdala	RP11-127I20.5	16	-3.22788	0.00125	0.0304333
Brain_Amygdala	NOS2	17	3.902	9.54e-05	0.0039923
Brain_Amygdala	MYO15A	17	4.659	3.18e-06	0.00026394
Brain_Amygdala	LRRC37A	17	4.2809	1.86e-05	0.00113212
Brain_Amygdala	ACBD4	17	-3.0958	0.00196	0.0411375
Brain_Amygdala	KPNA2	17	-3.4356	0.000591	0.0171296
Brain_Amygdala	DNAH2	17	3.2362	0.00121	0.0298576
Brain_Amygdala	ARL17A	17	10.783	4.14e-27	1.07995e-24
Brain_Amygdala	TMEM220	17	3.0885	0.00201	0.0417075
Brain_Amygdala	CRHR1-IT1	17	11.536	8.69e-31	3.96698e-28
Brain_Amygdala	KANSL1-AS1	17	10.7475	6.09e-27	1.39004e-24
Brain_Amygdala	LRRC37A4P	17	-11.543	8.01e-31	3.96698e-28
Brain_Amygdala	ARL17B	17	-5.8934	3.78e-09	4.31393e-07
Brain_Amygdala	LYRM9	17	-3.607	0.00031	0.0106804
Brain_Amygdala	USP32P2	17	-3.2206	0.00128	0.0307537
Brain_Amygdala	LRRC37A2	17	10.6242	2.3e-26	4.1998e-24
Brain_Amygdala	NSFP1	17	-4.5253	6.03e-06	0.000423492
Brain_Amygdala	RP11-259G18.1	17	10.5006	8.59e-26	1.42594e-23
Brain_Amygdala	RP11-259G18.2	17	10.783	4.14e-27	1.07995e-24
Brain_Amygdala	RP11-259G18.3	17	10.6857	1.19e-26	2.41438e-24
Brain_Amygdala	RP11-707O23.5	17	11.628	2.97e-31	3.96698e-28
Brain_Amygdala	DND1P1	17	10.897	1.19e-27	4.34588e-25
Brain_Amygdala	MAPT-AS1	17	-11.545	7.82e-31	3.96698e-28
Brain_Amygdala	CTC-297N7.8	17	-3.3069	0.000943	0.0249553
Brain_Amygdala	CHAF1A	19	3.019	0.002536	0.0477395
Brain_Amygdala	CTB-31O20.4	19	-3.3757	0.000736	0.0206759
Brain_Amygdala	CTB-50L17.9	19	3.65	0.000262	0.00938063
Brain_Amygdala	SLC4A11	20	3.5194	0.000433	0.0138524
Brain_Amygdala	CD40	20	-3.5762	0.000349	0.0115868
Brain_Amygdala	LINC00493	20	4.5364	5.72e-06	0.000417789
Brain_Amygdala	XRCC6	22	-5.093	3.53e-07	3.79164e-05
Brain_Amygdala	BTN3A2	6	4.314	1.6e-05	0.00100745
Brain_Amygdala	ZKSCAN3	6	3.317	0.000908	0.0243825
Brain_Amygdala	RP5-874C20.3	6	3.059	0.00222	0.0445464
Brain_Amygdala	RP1-265C24.5	6	3.963	7.39e-05	0.00346004
Brain_Amygdala	ZNF192P1	6	-4.544	5.51e-06	0.000417789
Brain_Amygdala	ZSCAN31	6	-4.05	5.12e-05	0.00274974
Brain_Anterior_cingulate_cortex_BA24	SDCCAG8	1	2.9954	0.00274	0.0488301
Brain_Anterior_cingulate_cortex_BA24	DOCK7	1	3.0534	0.00226	0.0431323
Brain_Anterior_cingulate_cortex_BA24	CRYZ	1	-3.054	0.00226	0.0431323
Brain_Anterior_cingulate_cortex_BA24	KIF17	1	-3.887	0.000101	0.00486268
Brain_Anterior_cingulate_cortex_BA24	COPA	1	2.995	0.00274	0.0488301
Brain_Anterior_cingulate_cortex_BA24	HS2ST1	1	3.951	7.78e-05	0.00425178
Brain_Anterior_cingulate_cortex_BA24	ZFYVE9	1	-3.2585	0.00112	0.028704
Brain_Anterior_cingulate_cortex_BA24	ZFP69	1	-3.1604	0.00158	0.0351387
Brain_Anterior_cingulate_cortex_BA24	SNORA63	1	-3.9475	7.9e-05	0.00425178
Brain_Anterior_cingulate_cortex_BA24	RP11-156E8.1	1	3.298	0.000974	0.0262103
Brain_Anterior_cingulate_cortex_BA24	ICA1L	2	3.8315	0.000127	0.00551014
Brain_Anterior_cingulate_cortex_BA24	AC068039.4	2	3.7933	0.000149	0.00598446
Brain_Anterior_cingulate_cortex_BA24	AC008073.7	2	3.1112	0.00186	0.038502
Brain_Anterior_cingulate_cortex_BA24	AC068057.2	2	-3.493	0.000478	0.0154976
Brain_Anterior_cingulate_cortex_BA24	STON1	2	-4.5723	4.82e-06	0.000370589
Brain_Anterior_cingulate_cortex_BA24	RP11-493E12.2	2	3.675	0.000238	0.0091494
Brain_Anterior_cingulate_cortex_BA24	RBM6	3	-3.4583	0.000544	0.0170221
Brain_Anterior_cingulate_cortex_BA24	ITIH4	3	-4.2341	2.29e-05	0.0015801
Brain_Anterior_cingulate_cortex_BA24	PCCB	3	-5.2751	1.33e-07	1.8837e-05
Brain_Anterior_cingulate_cortex_BA24	ROPN1B	3	-3.8868	0.000102	0.00486268
Brain_Anterior_cingulate_cortex_BA24	RNF123	3	3.3771	0.000733	0.0219167
Brain_Anterior_cingulate_cortex_BA24	MST1R	3	3.345	0.000823	0.0237658
Brain_Anterior_cingulate_cortex_BA24	GLYCTK	3	4.6115	4e-06	0.000347226
Brain_Anterior_cingulate_cortex_BA24	MSL2	3	5.7065	1.15e-08	1.93416e-06
Brain_Anterior_cingulate_cortex_BA24	ZNF501	3	-3.5537	0.00038	0.0127241
Brain_Anterior_cingulate_cortex_BA24	ZNF502	3	-4.085	4.41e-05	0.00275984
Brain_Anterior_cingulate_cortex_BA24	GPX1	3	3.8086	0.00014	0.00588656
Brain_Anterior_cingulate_cortex_BA24	RP5-1157M23.2	3	3.6512	0.000261	0.00962125
Brain_Anterior_cingulate_cortex_BA24	SLC30A9	4	-4.846	1.26e-06	0.00012558
Brain_Anterior_cingulate_cortex_BA24	RP11-617D20.1	4	3.1533	0.00161	0.0353059
Brain_Anterior_cingulate_cortex_BA24	RP11-67M1.1	4	-3.064	0.00218	0.0428203
Brain_Anterior_cingulate_cortex_BA24	RP11-1191J2.5	4	-3.4626	0.000535	0.0169375
Brain_Anterior_cingulate_cortex_BA24	IK	5	-3.39464	0.000687	0.0210081
Brain_Anterior_cingulate_cortex_BA24	PPWD1	5	3.55139	0.000383	0.0127241
Brain_Anterior_cingulate_cortex_BA24	FBXO38	5	3.904	9.46e-05	0.00479397
Brain_Anterior_cingulate_cortex_BA24	EIF3KP1	5	-3.17408	0.0015	0.0344357
Brain_Anterior_cingulate_cortex_BA24	SPINK9	5	-3.32122	0.000896	0.0248571
Brain_Anterior_cingulate_cortex_BA24	TMEM161B-AS1	5	4.45098	8.55e-06	0.000639113
Brain_Anterior_cingulate_cortex_BA24	CTC-467M3.3	5	-5.30953	1.1e-07	1.6445e-05
Brain_Anterior_cingulate_cortex_BA24	RP11-381K20.5	5	-3.281	0.00103	0.0271738
Brain_Anterior_cingulate_cortex_BA24	CTC-498M16.4	5	4.32895	1.5e-05	0.00106224
Brain_Anterior_cingulate_cortex_BA24	AC005754.8	5	3.92183	8.79e-05	0.00454883
Brain_Anterior_cingulate_cortex_BA24	RP11-53O19.3	5	3.09575	0.00196	0.0399573
Brain_Anterior_cingulate_cortex_BA24	PDCD2	6	3.0172	0.00255	0.0468637
Brain_Anterior_cingulate_cortex_BA24	RAB23	6	-3.0246	0.00249	0.0465319
Brain_Anterior_cingulate_cortex_BA24	HLA-DRB1	6	-3.2698	0.00108	0.027945
Brain_Anterior_cingulate_cortex_BA24	TMEM244	6	3.054	0.00226	0.0431323
Brain_Anterior_cingulate_cortex_BA24	CYP21A1P	6	7.0064	2.44e-12	5.96913e-10
Brain_Anterior_cingulate_cortex_BA24	BAG6	6	4.001	6.31e-05	0.00361281
Brain_Anterior_cingulate_cortex_BA24	HCG23	6	-5.6414	1.69e-08	2.67517e-06
Brain_Anterior_cingulate_cortex_BA24	HLA-DRB6	6	3.0558	0.00224	0.0431323
Brain_Anterior_cingulate_cortex_BA24	HCG24	6	3.0672	0.00216	0.0428203
Brain_Anterior_cingulate_cortex_BA24	CFB	6	-3.041	0.00236	0.0447237
Brain_Anterior_cingulate_cortex_BA24	C4A	6	5.074	3.9e-07	4.99757e-05
Brain_Anterior_cingulate_cortex_BA24	RP3-467N11.1	6	4.8754	1.09e-06	0.00011385
Brain_Anterior_cingulate_cortex_BA24	RP1-140C12.2	6	-3.976	7.01e-05	0.00392998
Brain_Anterior_cingulate_cortex_BA24	DFNA5	7	4.884	1.04e-06	0.00011385
Brain_Anterior_cingulate_cortex_BA24	BHLHA15	7	-4.7145	2.42e-06	0.000217074
Brain_Anterior_cingulate_cortex_BA24	AC018641.7	7	-4.174	2.99e-05	0.00196246
Brain_Anterior_cingulate_cortex_BA24	RP11-307C18.1	7	3.883	0.000103	0.00486268
Brain_Anterior_cingulate_cortex_BA24	OSGIN2	8	-3.2079	0.00134	0.0327813
Brain_Anterior_cingulate_cortex_BA24	PTK2	8	3.1609	0.00157	0.0351387
Brain_Anterior_cingulate_cortex_BA24	RP11-163N6.2	8	-3.268	0.00108	0.027945
Brain_Anterior_cingulate_cortex_BA24	CTD-3025N20.3	8	-2.993	0.00276	0.0488629
Brain_Anterior_cingulate_cortex_BA24	RP11-165J3.6	9	6.2748	3.5e-10	6.7275e-08
Brain_Anterior_cingulate_cortex_BA24	SFXN3	10	3.0282	0.00246	0.0462927
Brain_Anterior_cingulate_cortex_BA24	MGMT	10	-3.1509	0.00163	0.0353059
Brain_Anterior_cingulate_cortex_BA24	PRDM11	11	-3.9	9.62e-05	0.00479397
Brain_Anterior_cingulate_cortex_BA24	NAALAD2	11	-3.834	0.000126	0.00551014
Brain_Anterior_cingulate_cortex_BA24	MTCH2	11	-4.59	4.43e-06	0.000366955
Brain_Anterior_cingulate_cortex_BA24	SNX19	11	4.13418	3.56e-05	0.00228094
Brain_Anterior_cingulate_cortex_BA24	NARS2	11	3.69991	0.000216	0.008424
Brain_Anterior_cingulate_cortex_BA24	TTC12	11	4.7196	2.36e-06	0.000217074
Brain_Anterior_cingulate_cortex_BA24	SCUBE2	11	-3.21281	0.00131	0.0323414
Brain_Anterior_cingulate_cortex_BA24	AQP11	11	3.1764	0.00149	0.0344357
Brain_Anterior_cingulate_cortex_BA24	TMEM216	11	-3.515	0.00044	0.0144395
Brain_Anterior_cingulate_cortex_BA24	TMEM9B-AS1	11	-3.84822	0.000119	0.00533715
Brain_Anterior_cingulate_cortex_BA24	SUDS3	12	3.8496	0.000118	0.00533715
Brain_Anterior_cingulate_cortex_BA24	POP5	12	-4.001	6.31e-05	0.00361281
Brain_Anterior_cingulate_cortex_BA24	TRHDE-AS1	12	3.1226	0.00179	0.0379283
Brain_Anterior_cingulate_cortex_BA24	GATC	12	-3.8623	0.000112	0.00519641
Brain_Anterior_cingulate_cortex_BA24	RP11-423G4.7	12	-3.8006	0.000144	0.00595282
Brain_Anterior_cingulate_cortex_BA24	TMCO3	13	3.4026	0.000667	0.020631
Brain_Anterior_cingulate_cortex_BA24	ZC2HC1C	14	6.933	4.11e-12	9.21668e-10
Brain_Anterior_cingulate_cortex_BA24	EIF2B2	14	3.187	0.00144	0.0340624
Brain_Anterior_cingulate_cortex_BA24	RP11-909M7.3	14	-3.657	0.000255	0.00953062
Brain_Anterior_cingulate_cortex_BA24	C15orf57	15	-3.175	0.001498	0.0344357
Brain_Anterior_cingulate_cortex_BA24	KNSTRN	15	-3.08	0.00207	0.0418825
Brain_Anterior_cingulate_cortex_BA24	TUBGCP4	15	3.3396	0.000839	0.0237658
Brain_Anterior_cingulate_cortex_BA24	CDAN1	15	-3.099	0.001942	0.0398925
Brain_Anterior_cingulate_cortex_BA24	TICRR	15	-3.3123	0.000925	0.0251432
Brain_Anterior_cingulate_cortex_BA24	GOLGA6L9	15	3.0024	0.002679	0.0483838
Brain_Anterior_cingulate_cortex_BA24	USP3-AS1	15	-3.1188	0.001816	0.0381786
Brain_Anterior_cingulate_cortex_BA24	RP11-489D6.2	15	3.169	0.00153	0.0345986
Brain_Anterior_cingulate_cortex_BA24	HSD3B7	16	-4.58	4.65e-06	0.000368034
Brain_Anterior_cingulate_cortex_BA24	KAT8	16	-5.0578	4.24e-07	5.18629e-05
Brain_Anterior_cingulate_cortex_BA24	CDK10	16	-3.149	0.00164	0.0353059
Brain_Anterior_cingulate_cortex_BA24	RP5-1142A6.2	16	3.6208	0.000294	0.0106913
Brain_Anterior_cingulate_cortex_BA24	NOS2	17	3.31418	0.000919	0.0251432
Brain_Anterior_cingulate_cortex_BA24	MED24	17	4.891	1e-06	0.00011385
Brain_Anterior_cingulate_cortex_BA24	MYO15A	17	4.587	4.5e-06	0.000366955
Brain_Anterior_cingulate_cortex_BA24	WNT3	17	3.60374	0.000314	0.0111181
Brain_Anterior_cingulate_cortex_BA24	MMD	17	-3.06557	0.00217	0.0428203
Brain_Anterior_cingulate_cortex_BA24	KANSL1	17	6.55198	5.68e-11	1.17576e-08
Brain_Anterior_cingulate_cortex_BA24	PNMT	17	4.80372	1.56e-06	0.000149927
Brain_Anterior_cingulate_cortex_BA24	PROCA1	17	3.28962	0.001	0.0266436
Brain_Anterior_cingulate_cortex_BA24	ATPAF2	17	-3.71103	0.000206	0.00815215
Brain_Anterior_cingulate_cortex_BA24	DCAKD	17	3.67037	0.000242	0.00917214
Brain_Anterior_cingulate_cortex_BA24	LRRC37A	17	4.18699	2.83e-05	0.00190388
Brain_Anterior_cingulate_cortex_BA24	SHMT1	17	3.35223	0.000802	0.023634
Brain_Anterior_cingulate_cortex_BA24	SKA2	17	4.36824	1.25e-05	0.000909122
Brain_Anterior_cingulate_cortex_BA24	ARL17A	17	10.3323	5.04e-25	1.50696e-22
Brain_Anterior_cingulate_cortex_BA24	TMEM220	17	3.35	0.000808	0.023634
Brain_Anterior_cingulate_cortex_BA24	CRHR1-IT1	17	11.4559	2.2e-30	1.9734e-27
Brain_Anterior_cingulate_cortex_BA24	KANSL1-AS1	17	11.628	2.97e-31	3.99613e-28
Brain_Anterior_cingulate_cortex_BA24	LRRC37A4P	17	-11.3478	7.6e-30	4.09032e-27
Brain_Anterior_cingulate_cortex_BA24	LYRM9	17	-3.016	0.00256	0.0468637
Brain_Anterior_cingulate_cortex_BA24	CTD-2020K17.3	17	-3.11536	0.00184	0.0383833
Brain_Anterior_cingulate_cortex_BA24	LRRC37A2	17	9.39503	5.72e-21	1.53925e-18
Brain_Anterior_cingulate_cortex_BA24	NSFP1	17	-3.79841	0.000146	0.00595282
Brain_Anterior_cingulate_cortex_BA24	RP11-259G18.1	17	10.5683	4.18e-26	1.40605e-23
Brain_Anterior_cingulate_cortex_BA24	RP11-259G18.2	17	11.2185	3.31e-29	1.48454e-26
Brain_Anterior_cingulate_cortex_BA24	RP11-259G18.3	17	10.783	4.14e-27	1.59153e-24
Brain_Anterior_cingulate_cortex_BA24	RP11-707O23.5	17	11.628	2.97e-31	3.99613e-28
Brain_Anterior_cingulate_cortex_BA24	DND1P1	17	11.429	3e-30	2.01825e-27
Brain_Anterior_cingulate_cortex_BA24	CTC-297N7.8	17	-3.21953	0.00128	0.0321914
Brain_Anterior_cingulate_cortex_BA24	CELF4	18	5.1076	3.26e-07	4.38633e-05
Brain_Anterior_cingulate_cortex_BA24	RP11-91I8.3	18	3.383	0.000717	0.0216792
Brain_Anterior_cingulate_cortex_BA24	SCAF1	19	3.5893	0.000332	0.011592
Brain_Anterior_cingulate_cortex_BA24	PRR12	19	3.1962	0.00139	0.0333972
Brain_Anterior_cingulate_cortex_BA24	GEMIN7	19	3.5589	0.000372	0.0126715
Brain_Anterior_cingulate_cortex_BA24	CHAF1A	19	3.019	0.00254	0.0468637
Brain_Anterior_cingulate_cortex_BA24	UBXN6	19	3.07	0.00214	0.0428203
Brain_Anterior_cingulate_cortex_BA24	GPR4	19	-4.062	4.86e-05	0.00297233
Brain_Anterior_cingulate_cortex_BA24	CTB-50L17.9	19	3.586	0.000336	0.011592
Brain_Anterior_cingulate_cortex_BA24	CTD-2619J13.19	19	3.2021	0.00136	0.0329708
Brain_Anterior_cingulate_cortex_BA24	CD40	20	-3.21769	0.001292	0.0321923
Brain_Anterior_cingulate_cortex_BA24	ITPA	20	-3.829	0.000129	0.00551014
Brain_Anterior_cingulate_cortex_BA24	RP11-261N11.8	20	3.00878	0.002623	0.0476925
Brain_Anterior_cingulate_cortex_BA24	SETD4	21	-3.3402	0.000837	0.0237658
Brain_Anterior_cingulate_cortex_BA24	RTDR1	22	-3.143	0.00167	0.0356664
Brain_Anterior_cingulate_cortex_BA24	L3MBTL2	22	6.24511	4.24e-10	7.60656e-08
Brain_Anterior_cingulate_cortex_BA24	POLR3H	22	3.926	8.64e-05	0.00454883
Brain_Anterior_cingulate_cortex_BA24	MEI1	22	4.87328	1.1e-06	0.00011385
Brain_Anterior_cingulate_cortex_BA24	CSDC2	22	3.1722	0.00151	0.0344357
Brain_Anterior_cingulate_cortex_BA24	FAM227A	22	3.483	0.000496	0.0158897
Brain_Anterior_cingulate_cortex_BA24	BTN3A1	6	-3.325	0.000884	0.0247796
Brain_Anterior_cingulate_cortex_BA24	HIST1H1C	6	-3.186	0.001443	0.0340624
Brain_Anterior_cingulate_cortex_BA24	ZKSCAN8	6	3.151	0.001625	0.0353059
Brain_Anterior_cingulate_cortex_BA24	AL022393.7	6	-3.253	0.001143	0.0290171
Brain_Anterior_cingulate_cortex_BA24	RP1-265C24.5	6	4.051	5.1e-05	0.0030498
Brain_Anterior_cingulate_cortex_BA24	U91328.19	6	-3.614	0.000302	0.0108358
Brain_Caudate_basal_ganglia	KIF17	1	-3.904	9.46e-05	0.00478912
Brain_Caudate_basal_ganglia	DARS2	1	3.32307	0.00089	0.0245761
Brain_Caudate_basal_ganglia	COPA	1	3.023	0.0025	0.0492568
Brain_Caudate_basal_ganglia	RERE	1	-4.944	7.65e-07	9.29475e-05
Brain_Caudate_basal_ganglia	C1orf123	1	3.54068	0.000399	0.0142584
Brain_Caudate_basal_ganglia	LRRN2	1	3.17027	0.00152	0.0366914
Brain_Caudate_basal_ganglia	TAS1R1	1	4.84918	1.24e-06	0.000141244
Brain_Caudate_basal_ganglia	44454	1	-3.488	0.000487	0.015992
Brain_Caudate_basal_ganglia	EFCAB2	1	-3.11286	0.00185	0.041625
Brain_Caudate_basal_ganglia	RP11-86H7.7	1	-3.165	0.00155	0.0371694
Brain_Caudate_basal_ganglia	RP11-156E8.1	1	3.27827	0.00104	0.0272719
Brain_Caudate_basal_ganglia	USP40	2	3.4791	0.000503	0.01637
Brain_Caudate_basal_ganglia	SLC25A12	2	3.1205	0.00181	0.0412341
Brain_Caudate_basal_ganglia	IMMT	2	-3.015	0.00257	0.0498279
Brain_Caudate_basal_ganglia	KIAA1841	2	-4.222	2.42e-05	0.0016605
Brain_Caudate_basal_ganglia	AC068039.4	2	3.776	0.000159	0.00698259
Brain_Caudate_basal_ganglia	AC007278.3	2	3.2683	0.00108	0.0281186
Brain_Caudate_basal_ganglia	STON1	2	-3.0498	0.00229	0.0463725
Brain_Caudate_basal_ganglia	ACA59	2	-3.694	0.000221	0.00915392
Brain_Caudate_basal_ganglia	RP11-410E4.1	2	3.051	0.00228	0.0463725
Brain_Caudate_basal_ganglia	RP11-493E12.2	2	4.8794	1.06e-06	0.000124635
Brain_Caudate_basal_ganglia	RBM6	3	-3.68751	0.000226	0.00925584
Brain_Caudate_basal_ganglia	ITIH4	3	-4.218	2.46e-05	0.0016605
Brain_Caudate_basal_ganglia	LXN	3	3.404	0.000664	0.020169
Brain_Caudate_basal_ganglia	PCCB	3	-4.49802	6.86e-06	0.000574087
Brain_Caudate_basal_ganglia	ROPN1B	3	-3.87351	0.000107	0.0052002
Brain_Caudate_basal_ganglia	PLCH1	3	-4.17119	3.03e-05	0.00197221
Brain_Caudate_basal_ganglia	THUMPD3	3	3.78367	0.000155	0.006975
Brain_Caudate_basal_ganglia	ANO10	3	4.03313	5.5e-05	0.00328648
Brain_Caudate_basal_ganglia	BAP1	3	4.055	5.01e-05	0.00304358
Brain_Caudate_basal_ganglia	GNL3	3	3.627	0.000287	0.0107847
Brain_Caudate_basal_ganglia	CADM2	3	-3.81406	0.000137	0.00624206
Brain_Caudate_basal_ganglia	ZNF502	3	-4.085	4.41e-05	0.00272448
Brain_Caudate_basal_ganglia	GPX1	3	3.67495	0.000238	0.009639
Brain_Caudate_basal_ganglia	RP11-102M11.2	3	-7.117	1.1e-12	3.34125e-10
Brain_Caudate_basal_ganglia	RP11-115H18.1	3	-4.4958	6.93e-06	0.000574087
Brain_Caudate_basal_ganglia	SLC30A9	4	-4.395	1.11e-05	0.000879554
Brain_Caudate_basal_ganglia	AC021860.1	4	3.3843	0.000714	0.0215085
Brain_Caudate_basal_ganglia	FAM200B	4	-3.3037	0.000954	0.02592
Brain_Caudate_basal_ganglia	RP11-67M1.1	4	-3.074	0.00211	0.0447148
Brain_Caudate_basal_ganglia	RP11-799M12.2	4	-3.0786	0.00208	0.0447148
Brain_Caudate_basal_ganglia	CENPK	5	-3.55794	0.000374	0.0136323
Brain_Caudate_basal_ganglia	GIN1	5	-3.029	0.00245	0.048534
Brain_Caudate_basal_ganglia	PPIP5K2	5	3.07518	0.0021	0.0447148
Brain_Caudate_basal_ganglia	SIMC1	5	-3.25828	0.00112	0.0287493
Brain_Caudate_basal_ganglia	SPINK9	5	-4.60359	4.15e-06	0.000398072
Brain_Caudate_basal_ganglia	TMEM161B-AS1	5	3.929	8.53e-05	0.00450607
Brain_Caudate_basal_ganglia	CTC-534A2.2	5	-3.53691	0.000405	0.0143323
Brain_Caudate_basal_ganglia	RP11-381K20.5	5	-3.372	0.000746	0.0218989
Brain_Caudate_basal_ganglia	CTC-498M16.4	5	4.68113	2.85e-06	0.000288562
Brain_Caudate_basal_ganglia	PHF1	6	-4.0229	5.75e-05	0.00338044
Brain_Caudate_basal_ganglia	CUL9	6	-3.2378	0.0012	0.030375
Brain_Caudate_basal_ganglia	UBE3D	6	3.7527	0.000175	0.00745953
Brain_Caudate_basal_ganglia	VARS2	6	-4.278	1.89e-05	0.00140593
Brain_Caudate_basal_ganglia	CYP21A1P	6	6.6315	3.32e-11	8.64386e-09
Brain_Caudate_basal_ganglia	C6orf25	6	-5.3116	1.09e-07	1.89193e-05
Brain_Caudate_basal_ganglia	ABHD16A	6	-5.396	6.81e-08	1.24112e-05
Brain_Caudate_basal_ganglia	GTF2H4	6	-3.6295	0.000284	0.0107831
Brain_Caudate_basal_ganglia	XXbac-BPG154L12.4	6	-4.265	2e-05	0.001458
Brain_Caudate_basal_ganglia	HLA-DRB6	6	3.1545	0.00161	0.0383435
Brain_Caudate_basal_ganglia	HLA-B	6	3.0212	0.00252	0.0493839
Brain_Caudate_basal_ganglia	C4A	6	4.2195	2.45e-05	0.0016605
Brain_Caudate_basal_ganglia	RP1-140C12.2	6	-3.976	7.01e-05	0.00399241
Brain_Caudate_basal_ganglia	RP11-244K5.8	6	3.0633	0.00219	0.0449277
Brain_Caudate_basal_ganglia	DFNA5	7	5.09688	3.45e-07	5.0301e-05
Brain_Caudate_basal_ganglia	RPA3	7	-4.31075	1.63e-05	0.00123778
Brain_Caudate_basal_ganglia	FTSJ2	7	3.897	9.74e-05	0.00479761
Brain_Caudate_basal_ganglia	BHLHA15	7	-4.6853	2.8e-06	0.000288562
Brain_Caudate_basal_ganglia	AC018641.7	7	-3.66601	0.000246	0.00985352
Brain_Caudate_basal_ganglia	AC005082.12	7	3.03551	0.0024	0.0480659
Brain_Caudate_basal_ganglia	AC004012.1	7	-3.49705	0.00047	0.015992
Brain_Caudate_basal_ganglia	TMEM229A	7	-3.14771	0.00165	0.0388016
Brain_Caudate_basal_ganglia	RP11-307C18.1	7	3.9	9.62e-05	0.00479761
Brain_Caudate_basal_ganglia	MCM4	8	-3.1439	0.00167	0.0390202
Brain_Caudate_basal_ganglia	PTK2	8	5.076	3.85e-07	5.3974e-05
Brain_Caudate_basal_ganglia	XKR6	8	3.6168	0.000298	0.0110838
Brain_Caudate_basal_ganglia	NUDT18	8	-3.3344	0.000855	0.0237899
Brain_Caudate_basal_ganglia	RP11-163N6.2	8	-3.7312	0.000191	0.00800224
Brain_Caudate_basal_ganglia	RP11-981G7.2	8	-3.2174	0.00129	0.0319867
Brain_Caudate_basal_ganglia	CTD-3025N20.2	8	-3.0788	0.00208	0.0447148
Brain_Caudate_basal_ganglia	LURAP1L	9	3.498	0.000469	0.015992
Brain_Caudate_basal_ganglia	RP11-165J3.6	9	4.9711	6.66e-07	8.37093e-05
Brain_Caudate_basal_ganglia	RP11-500B12.1	9	4.2071	2.59e-05	0.00171646
Brain_Caudate_basal_ganglia	RP11-3L8.3	9	3.498	0.000469	0.015992
Brain_Caudate_basal_ganglia	CNNM2	10	-3.6542	0.000258	0.0101119
Brain_Caudate_basal_ganglia	SUPV3L1	10	-3.0166	0.00256	0.0498279
Brain_Caudate_basal_ganglia	RP11-297A16.2	10	4.3532	1.34e-05	0.00103921
Brain_Caudate_basal_ganglia	HOGA1	10	3.493	0.000478	0.015992
Brain_Caudate_basal_ganglia	RP11-18I14.10	10	3.9552	7.65e-05	0.00422489
Brain_Caudate_basal_ganglia	RP11-508N22.12	10	-3.139	0.0017	0.0392009
Brain_Caudate_basal_ganglia	NAALAD2	11	-3.07408	0.00211	0.0447148
Brain_Caudate_basal_ganglia	SNX19	11	3.83357	0.000126	0.00588808
Brain_Caudate_basal_ganglia	STK33	11	-3.21136	0.00132	0.0325095
Brain_Caudate_basal_ganglia	ADAMTS8	11	3.06797	0.00216	0.0449277
Brain_Caudate_basal_ganglia	NARS2	11	3.525	0.000423	0.0148253
Brain_Caudate_basal_ganglia	TTC12	11	5.27665	1.32e-07	2.187e-05
Brain_Caudate_basal_ganglia	CCDC88B	11	3.2	0.00137	0.033291
Brain_Caudate_basal_ganglia	RAD9A	11	3.28736	0.00101	0.0268719
Brain_Caudate_basal_ganglia	KCNA4	11	-3.43805	0.000586	0.0182562
Brain_Caudate_basal_ganglia	TMEM216	11	-3.35172	0.000803	0.0228667
Brain_Caudate_basal_ganglia	FAM180B	11	-5.74738	9.06e-09	2.06398e-06
Brain_Caudate_basal_ganglia	RP11-425L10.1	11	3.09	0.002	0.0444512
Brain_Caudate_basal_ganglia	LINC00958	11	5.02797	4.96e-07	6.45686e-05
Brain_Caudate_basal_ganglia	TMEM9B-AS1	11	-3.86022	0.000113	0.00541954
Brain_Caudate_basal_ganglia	RP11-890B15.3	11	3.813	0.000137	0.00624206
Brain_Caudate_basal_ganglia	RP11-215H22.1	11	-3.26343	0.0011	0.0284362
Brain_Caudate_basal_ganglia	RP11-159N11.4	11	5.41783	6.03e-08	1.15681e-05
Brain_Caudate_basal_ganglia	CYP27B1	12	3.4392	0.000584	0.0182562
Brain_Caudate_basal_ganglia	MMAB	12	-3.066	0.002169	0.0449277
Brain_Caudate_basal_ganglia	POP5	12	-3.6412	0.000271	0.0103978
Brain_Caudate_basal_ganglia	TRHDE-AS1	12	3.7507	0.000176	0.00745953
Brain_Caudate_basal_ganglia	RP11-766N7.3	12	3.3075	0.000941	0.0257891
Brain_Caudate_basal_ganglia	GATC	12	-3.0915	0.001992	0.0444512
Brain_Caudate_basal_ganglia	TMCO3	13	3.36147	0.000775	0.0222431
Brain_Caudate_basal_ganglia	TEX26	13	3.433	0.000597	0.0184412
Brain_Caudate_basal_ganglia	EIF2B2	14	3.064	0.002184	0.0449277
Brain_Caudate_basal_ganglia	RP11-80A15.1	14	-3.3794	0.000726	0.0216907
Brain_Caudate_basal_ganglia	AQR	15	3.281	0.001034	0.0272719
Brain_Caudate_basal_ganglia	KNSTRN	15	-3.0626	0.002194	0.0449277
Brain_Caudate_basal_ganglia	MAP2K5	15	-3.1384	0.001699	0.0392009
Brain_Caudate_basal_ganglia	ZSCAN29	15	-3.5538	0.00038	0.0137139
Brain_Caudate_basal_ganglia	ZFYVE19	15	3.4516	0.000557	0.0176545
Brain_Caudate_basal_ganglia	PIN4P1	15	3.4891	0.000485	0.015992
Brain_Caudate_basal_ganglia	RP11-429B14.4	15	3.8372	0.000124	0.00586987
Brain_Caudate_basal_ganglia	KAT8	16	-5.035	4.78e-07	6.453e-05
Brain_Caudate_basal_ganglia	ZNF646	16	-5.22471	1.74e-07	2.75752e-05
Brain_Caudate_basal_ganglia	PRSS36	16	-4.694	2.68e-06	0.000287312
Brain_Caudate_basal_ganglia	CDK10	16	-3.65426	0.000258	0.0101119
Brain_Caudate_basal_ganglia	EME2	16	-3.04035	0.00236	0.047526
Brain_Caudate_basal_ganglia	RP11-196G11.2	16	-4.58393	4.56e-06	0.000426185
Brain_Caudate_basal_ganglia	NOS2	17	3.3463	0.000819	0.0229635
Brain_Caudate_basal_ganglia	MYO15A	17	3.9435	8.03e-05	0.00436856
Brain_Caudate_basal_ganglia	WNT3	17	3.3482	0.000813	0.0229635
Brain_Caudate_basal_ganglia	GOSR2	17	-3.4757	0.000509	0.0164186
Brain_Caudate_basal_ganglia	KANSL1	17	5.438	5.39e-08	1.09148e-05
Brain_Caudate_basal_ganglia	LLGL1	17	-4.4371	9.12e-06	0.00073872
Brain_Caudate_basal_ganglia	ARHGAP27	17	11.537	8.59e-31	5.18111e-28
Brain_Caudate_basal_ganglia	LRRC37A	17	4.6251	3.74e-06	0.000368441
Brain_Caudate_basal_ganglia	TOP3A	17	-3.911	9.19e-05	0.00471796
Brain_Caudate_basal_ganglia	ARL17A	17	10.7095	9.19e-27	3.34976e-24
Brain_Caudate_basal_ganglia	TMEM220	17	3.376	0.000735	0.0217811
Brain_Caudate_basal_ganglia	CRHR1-IT1	17	11.5243	9.95e-31	5.18111e-28
Brain_Caudate_basal_ganglia	FAM106A	17	-4.578	4.69e-06	0.000427376
Brain_Caudate_basal_ganglia	KANSL1-AS1	17	11.543	8.01e-31	5.18111e-28
Brain_Caudate_basal_ganglia	LRRC37A4P	17	-11.543	8.01e-31	5.18111e-28
Brain_Caudate_basal_ganglia	VAMP2	17	3.077	0.00209	0.0447148
Brain_Caudate_basal_ganglia	LYRM9	17	-3.647	0.000265	0.0102758
Brain_Caudate_basal_ganglia	LRRC37A2	17	9.7455	1.93e-22	6.39532e-20
Brain_Caudate_basal_ganglia	NSFP1	17	-3.2005	0.00137	0.033291
Brain_Caudate_basal_ganglia	RP11-259G18.1	17	11.543	8.01e-31	5.18111e-28
Brain_Caudate_basal_ganglia	RP11-259G18.2	17	10.8927	1.25e-27	5.69531e-25
Brain_Caudate_basal_ganglia	RP11-259G18.3	17	10.792	3.76e-27	1.5228e-24
Brain_Caudate_basal_ganglia	RP11-707O23.5	17	11.536	8.69e-31	5.18111e-28
Brain_Caudate_basal_ganglia	DND1P1	17	11.536	8.69e-31	5.18111e-28
Brain_Caudate_basal_ganglia	RP11-74E22.6	17	5.953	2.63e-09	6.3909e-07
Brain_Caudate_basal_ganglia	CTC-297N7.8	17	-3.079	0.00208	0.0447148
Brain_Caudate_basal_ganglia	PQLC1	18	3.063	0.00219	0.0449277
Brain_Caudate_basal_ganglia	RP11-91I8.3	18	3.302	0.00096	0.02592
Brain_Caudate_basal_ganglia	FCGRT	19	-3.24099	0.00119	0.0303325
Brain_Caudate_basal_ganglia	KPTN	19	-3.137	0.00171	0.0392009
Brain_Caudate_basal_ganglia	CHAF1A	19	3.37014	0.000751	0.0218989
Brain_Caudate_basal_ganglia	ZNF561	19	3.11519	0.00184	0.041625
Brain_Caudate_basal_ganglia	DPY19L3	19	-3.78	0.000157	0.00697884
Brain_Caudate_basal_ganglia	IGFL2	19	-3.15211	0.00162	0.0383435
Brain_Caudate_basal_ganglia	AC007773.2	19	4.822	1.42e-06	0.000156845
Brain_Caudate_basal_ganglia	CTD-2538C1.2	19	-3.48927	0.000484	0.015992
Brain_Caudate_basal_ganglia	CTD-2619J13.19	19	4.10965	3.96e-05	0.00248866
Brain_Caudate_basal_ganglia	EDEM2	20	-3.4704	0.00052	0.0166263
Brain_Caudate_basal_ganglia	DTD1	20	3.2866	0.00101	0.0268719
Brain_Caudate_basal_ganglia	ITPA	20	-4.2467	2.17e-05	0.00155091
Brain_Caudate_basal_ganglia	LINC00493	20	4.555	5.24e-06	0.000458229
Brain_Caudate_basal_ganglia	UPB1	22	3.933	8.39e-05	0.00449729
Brain_Caudate_basal_ganglia	L3MBTL2	22	4.153	3.28e-05	0.00209747
Brain_Caudate_basal_ganglia	POLR3H	22	3.9766	6.99e-05	0.00399241
Brain_Caudate_basal_ganglia	MORC2	22	3.9685	7.23e-05	0.00405436
Brain_Caudate_basal_ganglia	ALG12	22	3.219	0.00129	0.0319867
Brain_Caudate_basal_ganglia	FAM227A	22	3.598	0.000321	0.0118186
Brain_Caudate_basal_ganglia	XRCC6	22	-5.121	3.04e-07	4.617e-05
Brain_Caudate_basal_ganglia	CTA-85E5.10	22	-3.368	0.000757	0.0218989
Brain_Caudate_basal_ganglia	RP3-508I15.9	22	-3.772	0.000162	0.00702964
Brain_Caudate_basal_ganglia	ZNF184	6	-6.8287	8.57e-12	2.4029e-09
Brain_Caudate_basal_ganglia	PRSS16	6	-5.6528	1.58e-08	3.38771e-06
Brain_Caudate_basal_ganglia	TOB2P1	6	3.2217	0.00127	0.0319252
Brain_Caudate_basal_ganglia	ZNF322	6	-3.4054	0.000661	0.020169
Brain_Caudate_basal_ganglia	HIST1H1C	6	-3.0302	0.00244	0.048534
Brain_Caudate_basal_ganglia	RP5-874C20.3	6	3.077	0.00209	0.0447148
Brain_Caudate_basal_ganglia	RP1-265C24.5	6	3.92	8.85e-05	0.00460832
Brain_Caudate_basal_ganglia	ZNF192P1	6	-4.5535	5.28e-06	0.000458229
Brain_Cerebellar_Hemisphere	METTL13	1	3.711	0.000206	0.0087035
Brain_Cerebellar_Hemisphere	PLEKHM2	1	-3.256	0.00113	0.0301757
Brain_Cerebellar_Hemisphere	CRYZ	1	-3.89099	9.98e-05	0.00471528
Brain_Cerebellar_Hemisphere	LRP8	1	3.39823	0.000678	0.0215879
Brain_Cerebellar_Hemisphere	C1orf123	1	4.0972	4.18e-05	0.0024167
Brain_Cerebellar_Hemisphere	RN7SKP55	1	3.25347	0.00114	0.0301757
Brain_Cerebellar_Hemisphere	INPP5B	1	-3.39621	0.000683	0.0215907
[truncated: 8,673 more rows]

[truncated: 31 more sheets: supplementary table 11, supplementary table 12, supplementary table 13, supplementary table 14, supplementary table 15, supplementary table 16, supplementary table 17, supplementary table 18, supplementary table 19, supplementary table 20, supplementary table 21, supplementary table 22, supplementary table 23, supplementary table 24, supplementary table 25, supplementary table 26, supplementary table 27, supplementary table 28, supplementary table 29, supplementary table 30 …]
